# Supplementary material for: Bis{4,4′,6,6′-tetra­chloro-2,2′-[trans-(R,R)-cyclo­hexane-1,2-diylbis(imino­methyl­ene)]diphenolato-κ4 O,N,N′,O′}zirconium(IV)
Source: Acta Crystallogr Sect E Struct Rep Online. 2008 Jul 16;64(Pt 8):m1029–30. doi: 10.1107/S1600536808021247 (PMC2961951; doi:10.1107/S1600536808021247)
Supplement: Supplementary file 1 [file e-64-m1029-sup1.cif]

##############################################################################
###                                                                        ###
###        Electronic paper (Acta Crystallographica Section E)             ###
###                                                                        ###
##############################################################################
#                                                                            #
# This CIF contains the data in a paper accepted for publication in Acta     #
# Crystallographica Section E. It conforms to the requirements of Notes      #
# for Authors for Section E, and has been peer reviewed under the auspices   #
# of the IUCr Commission on Journals.                                        #
#                                                                            #
# Full details of the Crystallographic Information File format               #
# are given in the paper "The Crystallographic Information File (CIF):       #
# a New Standard Archive File for Crystallography" by S. R. Hall, F. H.      #
# Allen and I. D. Brown [Acta Cryst. (1991), A47, 655-685].                  #
#                                                                            #
# The current version of the core CIF dictionary is obtainable from          #
# ftp://ftp.iucr.org/pub/cif_core.dic. The current version number is 2.4.    #
#                                                                            #
# Software is freely available for graphical display of the structure(s) in  #
# this CIF.  For information consult the CIF home page http://www.iucr.org/  #
# cif/home.html                                                              #
#                                                                            #
# This file may be used for bona fide research purposes within the           #
# scientific community so long as proper attribution is given to the journal # 
# article from which it was obtained.                                        #
#                                                                            #
##############################################################################
                                             
data_global
_audit_creation_method     SHELXL-97
_journal_date_recd_electronic     2008-07-03
_journal_date_accepted     2008-07-08
_journal_name_full     'Acta Crystallographica, Section E'
_journal_year     2008
_journal_volume     64
_journal_issue      8
_journal_page_first     m1029
_journal_page_last     m1030
_journal_paper_category     QM
_journal_coeditor_code     RZ2233
_publ_contact_author     'Tanski, Joseph M.'
_publ_contact_author_name     'Joseph M. Tanski'
_publ_contact_author_address
;
Department of Chemistry
Vassar College
Poughkeepsie, NY 12604
USA
;
_publ_contact_author_email     'jotanski@vassar.edu'
_publ_contact_author_fax     845-437-5732
_publ_contact_author_phone     845-437-7503
_publ_section_title
;\
Bis{4,4',6,6'-tetrachloro-2,2'-[<i>trans</i>-(<i>R</i>,<i>R</i>)-cyclohexane-1,\
2-diylbis(iminomethylene)]diphenolato-\k^4^<i>O</i>,<i>N</i>,<i>N</i>',\
<i>O</i>'}zirconium(IV)
;
loop_
    _publ_author_name
    _publ_author_footnote
    _publ_author_address
    'Shalumova, Tamila' .
;
Department of Chemistry
Vassar College
Poughkeepsie, NY 12604
USA
;
    'Tanski, Joseph M.' .
;
Department of Chemistry
Vassar College
Poughkeepsie, NY 12604
USA
;
_publ_section_synopsis     .
_refine_ls_number_constraints     5
data_I
_chemical_name_systematic
;
Bis{4,4',6,6'-tetrachloro-2,2'-[<i>trans</i>-(R,R)-cyclohexane-1,2-
diylbis(iminomethylene)]diphenolato-\k^4^O,N,N',O'}zirconium(IV)
;
_chemical_name_common     ?
_chemical_formula_moiety     'C40 H40 Cl8 N4 O4 Zr'
_chemical_formula_sum     'C40 H40 Cl8 N4 O4 Zr'
_chemical_formula_iupac     '[Zr (C20 H20 Cl4 N2 O2)2]'
_chemical_formula_weight     1015.58
_chemical_melting_point     ?
_symmetry_cell_setting     monoclinic
_symmetry_space_group_name_H-M     'P 21'
_symmetry_space_group_name_Hall     'P 2yb'
loop_
    _symmetry_equiv_pos_as_xyz
    'x, y, z'
    '-x, y+1/2, -z'
_cell_length_a     11.2570(6)
_cell_length_b     16.4848(8)
_cell_length_c     12.7431(6)
_cell_angle_alpha     90.00
_cell_angle_beta     114.6860(10)
_cell_angle_gamma     90.00
_cell_volume     2148.62(18)
_cell_formula_units_Z     2
_cell_measurement_reflns_used     9891
_cell_measurement_theta_min     2.34
_cell_measurement_theta_max     30.00
_cell_measurement_temperature     125(2)
_exptl_crystal_description     block
_exptl_crystal_colour     colourless
_exptl_crystal_size_max     0.15
_exptl_crystal_size_mid     0.09
_exptl_crystal_size_min     0.02
_exptl_crystal_density_diffrn     1.570
_exptl_crystal_density_meas     ?
_exptl_crystal_density_method     'not measured'
_exptl_crystal_F_000     1032
_exptl_absorpt_coefficient_mu     0.799
_exptl_absorpt_correction_type     multi-scan
_exptl_absorpt_process_details     '(SADABS; Bruker, 2007)'
_exptl_absorpt_correction_T_min     0.8895
_exptl_absorpt_correction_T_max     0.9842
_exptl_special_details
;
;
_diffrn_ambient_temperature     125(2)
_diffrn_radiation_type     MoK\a
_diffrn_radiation_wavelength     0.71073
_diffrn_radiation_source     'fine-focus sealed tube'
_diffrn_radiation_monochromator     graphite
_diffrn_measurement_device_type     'Bruker APEXII CCD'
_diffrn_measurement_method     '\f and \w'
_diffrn_detector_area_resol_mean     ?
_diffrn_reflns_number     29336
_diffrn_reflns_av_R_equivalents     0.0472
_diffrn_reflns_av_sigmaI/netI     0.0654
_diffrn_reflns_theta_min     1.76
_diffrn_reflns_theta_max     28.69
_diffrn_reflns_theta_full     28.69
_diffrn_measured_fraction_theta_max     1.000
_diffrn_measured_fraction_theta_full     1.000
_diffrn_reflns_limit_h_min     -15
_diffrn_reflns_limit_h_max     15
_diffrn_reflns_limit_k_min     -22
_diffrn_reflns_limit_k_max     22
_diffrn_reflns_limit_l_min     -17
_diffrn_reflns_limit_l_max     17
_diffrn_standards_number     0
_diffrn_standards_interval_count     ?
_diffrn_standards_interval_time     ?
_diffrn_standards_decay_%     ?
_refine_special_details
;
Refinement of <i>F</i>^2^ against ALL reflections. The weighted <i>R</i>-factor
<i>wR</i> and goodness of fit <i>S</i> are based on <i>F</i>^2^, conventional
<i>R</i>-factors <i>R</i> are based on <i>F</i>, with <i>F</i> set to zero for
negative <i>F</i>^2^. The threshold expression of <i>F</i>^2^ > \s(<i>F</i>^2^)
is used only for calculating <i>R</i>-factors(gt) <i>etc</i>. and is
not relevant to the choice of reflections for refinement. <i>R</i>-factors
based on <i>F</i>^2^ are statistically about twice as large as those based on
<i>F</i>, and <i>R</i>-factors based on ALL data will be even larger. EXTI
refined to zero and was removed from the refinement.
;
_reflns_number_total     11081
_reflns_number_gt     9280
_reflns_threshold_expression     I>2\s(I)
_refine_ls_structure_factor_coef     Fsqd
_refine_ls_matrix_type     full
_refine_ls_R_factor_all     0.0540
_refine_ls_R_factor_gt     0.0385
_refine_ls_wR_factor_gt     0.0632
_refine_ls_wR_factor_ref     0.0679
_refine_ls_goodness_of_fit_ref     1.005
_refine_ls_restrained_S_all     1.005
_refine_ls_number_reflns     11081
_refine_ls_number_parameters     527
_refine_ls_number_restraints     5
_refine_ls_hydrogen_treatment     mixed
_refine_ls_weighting_scheme     calc
_refine_ls_weighting_details
                  'calc w=1/[\s^2^(Fo^2^)+(0.024P)^2^] where P=(Fo^2^+2Fc^2^)/3'
_atom_sites_solution_hydrogens     geom
_atom_sites_solution_primary     direct
_atom_sites_solution_secondary     difmap
_refine_ls_shift/su_max     0.000
_refine_ls_shift/su_mean     0.000
_refine_diff_density_max     0.517
_refine_diff_density_min     -0.373
_refine_ls_extinction_method     none
_refine_ls_extinction_coef     ?
_refine_ls_abs_structure_details     'Flack (1983), 5344 Friedel pairs'
_refine_ls_abs_structure_Flack     -0.01(3)
loop_
    _atom_type_symbol
    _atom_type_description
    _atom_type_scat_dispersion_real
    _atom_type_scat_dispersion_imag
    _atom_type_scat_source
    'C' 'C' 0.0033 0.0016
                         'International Tables Vol C Tables 4.2.6.8 and 6.1.1.4'
    'H' 'H' 0.0000 0.0000
                         'International Tables Vol C Tables 4.2.6.8 and 6.1.1.4'
    'N' 'N' 0.0061 0.0033
                         'International Tables Vol C Tables 4.2.6.8 and 6.1.1.4'
    'O' 'O' 0.0106 0.0060
                         'International Tables Vol C Tables 4.2.6.8 and 6.1.1.4'
    'Cl' 'Cl' 0.1484 0.1585
                         'International Tables Vol C Tables 4.2.6.8 and 6.1.1.4'
    'Zr' 'Zr' -2.9673 0.5597
                         'International Tables Vol C Tables 4.2.6.8 and 6.1.1.4'
_computing_data_collection     'APEX2 (Bruker, 2007)'
_computing_cell_refinement     'SAINT (Bruker, 2007)'
_computing_data_reduction     'SAINT (Bruker, 2007)'
_computing_structure_solution     'SHELXS97 (Sheldrick, 2008)'
_computing_structure_refinement     'SHELXL97 (Sheldrick, 2008)'
_computing_molecular_graphics     'SHELXTL (Sheldrick, 2008)'
_computing_publication_material     'SHELXTL (Sheldrick, 2008)'
loop_
    _atom_site_type_symbol
    _atom_site_label
    _atom_site_fract_x
    _atom_site_fract_y
    _atom_site_fract_z
    _atom_site_U_iso_or_equiv
    _atom_site_adp_type
    _atom_site_calc_flag
    _atom_site_refinement_flags
    _atom_site_occupancy
    _atom_site_disorder_assembly
    _atom_site_disorder_group
    Zr Zr 0.21852(2) 0.025696(16) 0.24648(2) 0.01679(6) Uani d . 1 . .
    O O11 0.06724(19) -0.02645(12) 0.27759(17) 0.0217(5) Uani d . 1 . .
    O O12 0.16648(19) 0.14816(12) 0.23235(16) 0.0209(4) Uani d . 1 . .
    O O21 0.41628(18) 0.05315(12) 0.33466(16) 0.0220(5) Uani d . 1 . .
    O O22 0.2219(2) -0.07046(12) 0.14332(17) 0.0239(5) Uani d . 1 . .
    N N11 0.0281(2) 0.03706(14) 0.06275(19) 0.0177(5) Uani d D 1 . .
    H H11 0.023(3) -0.0137(12) 0.037(2) 0.021 Uiso d D 1 . .
    N N12 0.3180(2) -0.08819(15) 0.3763(2) 0.0204(5) Uani d D 1 . .
    H H12 0.252(2) -0.1231(16) 0.362(3) 0.025 Uiso d D 1 . .
    N N21 0.2823(2) 0.08477(16) 0.1011(2) 0.0192(5) Uani d D 1 . .
    H H21 0.283(3) 0.1366(11) 0.120(3) 0.023 Uiso d D 1 . .
    N N22 0.2551(2) 0.06397(15) 0.4425(2) 0.0197(5) Uani d D 1 . .
    H H22 0.334(2) 0.0871(17) 0.470(2) 0.024 Uiso d D 1 . .
    Cl Cl11 0.01552(7) -0.17386(5) 0.38480(6) 0.02992(19) Uani d . 1 . .
    Cl Cl12 0.09931(8) -0.14904(5) -0.08304(6) 0.03103(19) Uani d . 1 . .
    Cl Cl21 -0.45928(8) -0.16006(6) 0.02610(7) 0.0382(2) Uani d . 1 . .
    Cl Cl22 0.44983(8) -0.38479(5) 0.12259(7) 0.03275(19) Uani d . 1 . .
    Cl Cl31 0.85232(8) 0.22030(5) 0.29128(7) 0.0344(2) Uani d . 1 . .
    Cl Cl32 0.23253(9) 0.43591(5) 0.52203(8) 0.0388(2) Uani d . 1 . .
    Cl Cl41 0.60590(7) 0.12385(5) 0.55203(6) 0.02962(18) Uani d . 1 . .
    Cl Cl42 0.22922(8) 0.29830(5) 0.13700(7) 0.03235(19) Uani d . 1 . .
    C C11 -0.0509(3) -0.05738(18) 0.2207(2) 0.0195(6) Uani d . 1 . .
    C C12 0.2697(3) -0.14329(18) 0.1422(2) 0.0183(6) Uani d . 1 . .
    C C21 -0.0926(3) -0.12690(18) 0.2586(2) 0.0211(7) Uani d . 1 . .
    C C22 0.2245(3) -0.18855(18) 0.0405(2) 0.0210(6) Uani d . 1 . .
    C C31 -0.2177(3) -0.15817(19) 0.2006(2) 0.0246(7) Uani d . 1 . .
    H H31A -0.2445 -0.2046 0.2293 0.029 Uiso calc R 1 . .
    C C32 0.2770(3) -0.26272(18) 0.0334(2) 0.0208(6) Uani d . 1 . .
    H H32A 0.2453 -0.2922 -0.0371 0.025 Uiso calc R 1 . .
    C C41 -0.3018(3) -0.12093(19) 0.1011(3) 0.0244(7) Uani d . 1 . .
    C C42 0.3770(3) -0.29308(18) 0.1317(3) 0.0222(7) Uani d . 1 . .
    C C51 -0.2648(3) -0.05332(19) 0.0580(3) 0.0236(7) Uani d . 1 . .
    H H51A -0.3239 -0.0292 -0.0121 0.028 Uiso calc R 1 . .
    C C52 0.4222(3) -0.25144(18) 0.2346(3) 0.0214(7) Uani d . 1 . .
    H H52A 0.4900 -0.2739 0.3015 0.026 Uiso calc R 1 . .
    C C61 -0.1398(3) -0.02071(17) 0.1184(3) 0.0194(6) Uani d . 1 . .
    C C62 0.3691(3) -0.17704(18) 0.2409(2) 0.0198(6) Uani d . 1 . .
    C C71 -0.0945(3) 0.05371(17) 0.0772(3) 0.0210(7) Uani d . 1 . .
    H H71A -0.1637 0.0716 0.0025 0.025 Uiso calc R 1 . .
    H H71B -0.0788 0.0981 0.1338 0.025 Uiso calc R 1 . .
    C C72 0.4216(3) -0.12984(19) 0.3524(3) 0.0251(7) Uani d . 1 . .
    H H72A 0.4700 -0.1673 0.4169 0.030 Uiso calc R 1 . .
    H H72B 0.4843 -0.0887 0.3495 0.030 Uiso calc R 1 . .
    C C81 0.0454(3) 0.09205(19) -0.0218(2) 0.0214(7) Uani d . 1 . .
    H H81A 0.0416 0.1494 0.0024 0.026 Uiso calc R 1 . .
    C C82 0.3656(3) -0.06773(18) 0.5012(2) 0.0209(6) Uani d . 1 . .
    H H82A 0.4527 -0.0408 0.5260 0.025 Uiso calc R 1 . .
    C C91 -0.0596(3) 0.0805(2) -0.1450(2) 0.0300(8) Uani d . 1 . .
    H H91A -0.0592 0.0233 -0.1686 0.036 Uiso calc R 1 . .
    H H91B -0.1466 0.0921 -0.1466 0.036 Uiso calc R 1 . .
    C C92 0.3835(3) -0.1424(2) 0.5775(2) 0.0296(7) Uani d . 1 . .
    H H92A 0.4472 -0.1796 0.5678 0.036 Uiso calc R 1 . .
    H H92B 0.2990 -0.1714 0.5523 0.036 Uiso calc R 1 . .
    C C101 -0.0371(3) 0.1360(2) -0.2309(3) 0.0399(10) Uani d . 1 . .
    H H10A -0.1039 0.1250 -0.3099 0.048 Uiso calc R 1 . .
    H H10B -0.0459 0.1933 -0.2121 0.048 Uiso calc R 1 . .
    C C102 0.4318(4) -0.1200(2) 0.7053(3) 0.0346(8) Uani d . 1 . .
    H H10C 0.4367 -0.1695 0.7510 0.041 Uiso calc R 1 . .
    H H10D 0.5207 -0.0965 0.7333 0.041 Uiso calc R 1 . .
    C C111 0.0985(3) 0.1222(2) -0.2266(3) 0.0330(8) Uani d . 1 . .
    H H11A 0.1136 0.1607 -0.2794 0.040 Uiso calc R 1 . .
    H H11B 0.1042 0.0665 -0.2530 0.040 Uiso calc R 1 . .
    C C112 0.3401(3) -0.0589(2) 0.7229(3) 0.0343(8) Uani d . 1 . .
    H H11C 0.3760 -0.0421 0.8049 0.041 Uiso calc R 1 . .
    H H11D 0.2537 -0.0842 0.7030 0.041 Uiso calc R 1 . .
    C C121 0.2032(3) 0.1340(2) -0.1045(3) 0.0277(7) Uani d . 1 . .
    H H12A 0.2015 0.1909 -0.0803 0.033 Uiso calc R 1 . .
    H H12B 0.2903 0.1235 -0.1034 0.033 Uiso calc R 1 . .
    C C122 0.3248(3) 0.0153(2) 0.6464(2) 0.0268(7) Uani d . 1 . .
    H H12C 0.4107 0.0422 0.6702 0.032 Uiso calc R 1 . .
    H H12D 0.2643 0.0543 0.6577 0.032 Uiso calc R 1 . .
    C C131 0.1815(3) 0.07684(19) -0.0196(2) 0.0210(6) Uani d . 1 . .
    H H13A 0.1839 0.0199 -0.0455 0.025 Uiso calc R 1 . .
    C C132 0.2722(3) -0.00701(17) 0.5183(2) 0.0203(6) Uani d . 1 . .
    H H13B 0.1853 -0.0339 0.4953 0.024 Uiso calc R 1 . .
    C C141 0.4133(3) 0.05631(19) 0.1134(2) 0.0212(6) Uani d . 1 . .
    H H14A 0.4247 0.0699 0.0425 0.025 Uiso calc R 1 . .
    H H14B 0.4186 -0.0034 0.1227 0.025 Uiso calc R 1 . .
    C C142 0.1574(3) 0.12355(18) 0.4452(2) 0.0219(6) Uani d . 1 . .
    H H14C 0.1619 0.1267 0.5243 0.026 Uiso calc R 1 . .
    H H14D 0.0684 0.1054 0.3927 0.026 Uiso calc R 1 . .
    C C151 0.5211(3) 0.09539(18) 0.2165(2) 0.0190(6) Uani d . 1 . .
    C C152 0.1832(3) 0.20643(18) 0.4083(3) 0.0207(6) Uani d . 1 . .
    C C161 0.6252(3) 0.13470(18) 0.2066(3) 0.0231(7) Uani d . 1 . .
    H H16A 0.6290 0.1382 0.1336 0.028 Uiso calc R 1 . .
    C C162 0.1994(3) 0.27479(19) 0.4771(3) 0.0243(7) Uani d . 1 . .
    H H16B 0.1965 0.2701 0.5503 0.029 Uiso calc R 1 . .
    C C171 0.7234(3) 0.16867(18) 0.3034(3) 0.0227(7) Uani d . 1 . .
    C C172 0.2197(3) 0.34961(19) 0.4383(3) 0.0264(7) Uani d . 1 . .
    C C181 0.7206(3) 0.16425(18) 0.4112(3) 0.0214(6) Uani d . 1 . .
    H H18A 0.7894 0.1864 0.4777 0.026 Uiso calc R 1 . .
    C C182 0.2297(3) 0.35755(19) 0.3345(3) 0.0268(7) Uani d . 1 . .
    H H18B 0.2460 0.4090 0.3095 0.032 Uiso calc R 1 . .
    C C192 0.2155(3) 0.28884(19) 0.2676(2) 0.0226(7) Uani d . 1 . .
    C C191 0.6144(3) 0.12660(18) 0.4186(2) 0.0212(6) Uani d . 1 . .
    C C201 0.5142(3) 0.09082(17) 0.3237(2) 0.0185(6) Uani d . 1 . .
    C C202 0.1886(3) 0.21253(18) 0.3006(2) 0.0185(6) Uani d . 1 . .
loop_
    _atom_site_aniso_label
    _atom_site_aniso_U_11
    _atom_site_aniso_U_22
    _atom_site_aniso_U_33
    _atom_site_aniso_U_12
    _atom_site_aniso_U_13
    _atom_site_aniso_U_23
    Zr 0.01607(13) 0.01881(13) 0.01375(12) -0.00159(13) 0.00449(10) -0.00096(13)
    O11 0.0170(11) 0.0270(12) 0.0191(11) -0.0034(9) 0.0057(9) 0.0011(9)
    O12 0.0244(11) 0.0181(11) 0.0202(11) -0.0019(9) 0.0092(9) -0.0017(9)
    O21 0.0191(11) 0.0292(12) 0.0160(10) -0.0038(9) 0.0056(9) -0.0015(8)
    O22 0.0262(11) 0.0224(11) 0.0169(10) 0.0033(9) 0.0030(9) -0.0027(9)
    N11 0.0180(11) 0.0157(14) 0.0185(12) -0.0003(10) 0.0067(9) -0.0002(10)
    N12 0.0198(13) 0.0215(13) 0.0160(13) -0.0021(10) 0.0035(11) -0.0017(10)
    N21 0.0180(13) 0.0216(13) 0.0164(12) -0.0008(11) 0.0057(10) -0.0019(11)
    N22 0.0189(13) 0.0218(14) 0.0188(13) -0.0046(10) 0.0082(11) -0.0023(11)
    Cl11 0.0262(4) 0.0322(4) 0.0247(4) -0.0048(3) 0.0040(3) 0.0092(3)
    Cl12 0.0278(4) 0.0327(4) 0.0206(4) 0.0081(3) -0.0017(3) -0.0056(3)
    Cl21 0.0245(4) 0.0513(6) 0.0302(5) -0.0175(4) 0.0028(3) 0.0061(4)
    Cl22 0.0401(5) 0.0262(4) 0.0280(4) 0.0121(4) 0.0103(4) 0.0001(3)
    Cl31 0.0229(4) 0.0460(5) 0.0328(5) -0.0120(4) 0.0101(4) 0.0010(4)
    Cl32 0.0415(5) 0.0266(4) 0.0482(6) -0.0051(4) 0.0188(4) -0.0158(4)
    Cl41 0.0254(4) 0.0451(5) 0.0175(4) -0.0067(4) 0.0080(3) -0.0077(3)
    Cl42 0.0419(5) 0.0283(4) 0.0325(5) -0.0046(4) 0.0211(4) 0.0028(4)
    C11 0.0208(15) 0.0200(15) 0.0180(15) -0.0033(12) 0.0084(13) -0.0026(12)
    C12 0.0173(15) 0.0204(15) 0.0171(14) 0.0018(12) 0.0071(12) -0.0005(12)
    C21 0.0202(16) 0.0260(17) 0.0158(15) 0.0001(13) 0.0061(13) 0.0016(12)
    C22 0.0155(14) 0.0275(17) 0.0167(15) 0.0010(12) 0.0035(12) 0.0018(13)
    C31 0.0308(17) 0.0248(17) 0.0210(16) -0.0056(14) 0.0136(14) -0.0018(13)
    C32 0.0219(16) 0.0215(16) 0.0193(15) -0.0026(13) 0.0088(13) -0.0046(13)
    C41 0.0187(16) 0.0303(18) 0.0216(16) -0.0068(13) 0.0058(13) -0.0044(14)
    C42 0.0241(16) 0.0194(16) 0.0245(16) 0.0040(13) 0.0116(14) 0.0026(13)
    C51 0.0192(15) 0.0298(18) 0.0200(15) -0.0005(13) 0.0065(13) 0.0001(13)
    C52 0.0204(16) 0.0249(16) 0.0168(15) -0.0010(13) 0.0056(13) 0.0034(13)
    C61 0.0194(15) 0.0190(16) 0.0209(16) -0.0006(12) 0.0094(13) -0.0004(12)
    C62 0.0193(15) 0.0219(16) 0.0168(14) 0.0003(12) 0.0062(12) -0.0001(12)
    C71 0.0157(15) 0.0219(16) 0.0217(15) 0.0018(12) 0.0040(12) 0.0011(12)
    C72 0.0230(17) 0.0247(17) 0.0228(16) 0.0042(13) 0.0048(13) -0.0010(13)
    C81 0.0172(15) 0.0286(17) 0.0170(15) -0.0004(12) 0.0059(12) 0.0037(13)
    C82 0.0225(16) 0.0240(16) 0.0130(14) -0.0012(13) 0.0043(12) -0.0006(13)
    C91 0.0165(16) 0.050(2) 0.0180(16) 0.0031(15) 0.0020(13) 0.0077(15)
    C92 0.039(2) 0.0280(18) 0.0163(16) 0.0026(15) 0.0064(14) 0.0046(14)
    C101 0.0252(18) 0.070(3) 0.0229(18) 0.0049(18) 0.0084(15) 0.0179(18)
    C102 0.041(2) 0.038(2) 0.0208(17) 0.0012(16) 0.0091(16) 0.0085(15)
    C111 0.0260(18) 0.053(2) 0.0192(17) -0.0008(17) 0.0081(14) 0.0090(16)
    C112 0.041(2) 0.043(2) 0.0170(16) 0.0005(17) 0.0095(15) 0.0035(15)
    C121 0.0235(17) 0.038(2) 0.0206(16) -0.0022(14) 0.0083(13) 0.0055(14)
    C122 0.0312(16) 0.0317(19) 0.0149(14) -0.0029(15) 0.0071(12) -0.0014(14)
    C131 0.0178(15) 0.0281(17) 0.0148(14) -0.0023(13) 0.0045(12) -0.0008(13)
    C132 0.0234(16) 0.0210(15) 0.0159(15) -0.0027(12) 0.0077(13) 0.0019(12)
    C141 0.0159(14) 0.0341(17) 0.0132(14) -0.0016(12) 0.0056(12) -0.0017(12)
    C142 0.0239(16) 0.0243(16) 0.0184(15) -0.0001(13) 0.0098(13) -0.0018(13)
    C151 0.0134(14) 0.0244(16) 0.0174(15) -0.0006(12) 0.0045(12) -0.0008(12)
    C152 0.0161(15) 0.0218(16) 0.0239(16) -0.0006(12) 0.0080(13) -0.0001(13)
    C161 0.0215(16) 0.0302(18) 0.0183(15) 0.0023(13) 0.0089(13) 0.0006(13)
    C162 0.0191(16) 0.0272(18) 0.0264(17) 0.0005(13) 0.0094(14) -0.0031(14)
    C171 0.0162(15) 0.0236(17) 0.0272(17) -0.0042(13) 0.0081(13) 0.0016(13)
    C172 0.0202(16) 0.0270(17) 0.0290(17) -0.0016(14) 0.0072(13) -0.0102(14)
    C181 0.0178(15) 0.0208(15) 0.0203(15) -0.0005(12) 0.0026(12) -0.0021(13)
    C182 0.0228(16) 0.0199(16) 0.0354(19) -0.0052(13) 0.0099(14) -0.0017(14)
    C192 0.0194(15) 0.0270(17) 0.0219(16) -0.0008(13) 0.0089(13) 0.0014(13)
    C191 0.0232(16) 0.0226(16) 0.0169(14) 0.0013(13) 0.0075(12) 0.0015(13)
    C201 0.0161(15) 0.0189(15) 0.0195(15) 0.0022(12) 0.0064(12) 0.0012(12)
    C202 0.0124(14) 0.0207(16) 0.0196(15) -0.0014(12) 0.0039(12) -0.0015(12)
_geom_special_details
;
All e.s.d.'s (except the e.s.d. in the dihedral angle between two l.s. planes)
are estimated using the full covariance matrix. The cell e.s.d.'s are taken
into account individually in the estimation of e.s.d.'s in distances, angles
and torsion angles; correlations between e.s.d.'s in cell parameters are only
used when they are defined by crystal symmetry. An approximate (isotropic)
treatment of cell e.s.d.'s is used for estimating e.s.d.'s involving l.s.
planes.
;
loop_
    _geom_bond_atom_site_label_1
    _geom_bond_atom_site_label_2
    _geom_bond_site_symmetry_2
    _geom_bond_distance
    _geom_bond_publ_flag
    Zr O22 . 2.070(2) y
    Zr O21 . 2.0819(19) y
    Zr O11 . 2.088(2) y
    Zr O12 . 2.089(2) y
    Zr N11 . 2.433(2) y
    Zr N22 . 2.439(2) y
    Zr N12 . 2.443(2) y
    Zr N21 . 2.451(2) y
    O11 C11 . 1.322(3) ?
    O12 C202 . 1.328(3) ?
    O21 C201 . 1.323(3) ?
    O22 C12 . 1.318(3) ?
    N11 C81 . 1.482(3) ?
    N11 C71 . 1.492(4) ?
    N11 H11 . 0.892(17) ?
    N12 C82 . 1.491(4) ?
    N12 C72 . 1.491(4) ?
    N12 H12 . 0.900(17) ?
    N21 C131 . 1.487(3) ?
    N21 C141 . 1.492(4) ?
    N21 H21 . 0.885(17) ?
    N22 C132 . 1.478(4) ?
    N22 C142 . 1.486(4) ?
    N22 H22 . 0.896(17) ?
    Cl11 C21 . 1.741(3) ?
    Cl12 C22 . 1.742(3) ?
    Cl21 C41 . 1.749(3) ?
    Cl22 C42 . 1.746(3) ?
    Cl31 C171 . 1.743(3) ?
    Cl32 C172 . 1.748(3) ?
    Cl41 C191 . 1.744(3) ?
    Cl42 C192 . 1.742(3) ?
    C11 C21 . 1.399(4) ?
    C11 C61 . 1.406(4) ?
    C12 C22 . 1.395(4) ?
    C12 C62 . 1.403(4) ?
    C21 C31 . 1.388(4) ?
    C22 C32 . 1.377(4) ?
    C31 C41 . 1.371(4) ?
    C31 H31A . 0.9500 ?
    C32 C42 . 1.382(4) ?
    C32 H32A . 0.9500 ?
    C41 C51 . 1.381(4) ?
    C42 C52 . 1.376(4) ?
    C51 C61 . 1.399(4) ?
    C51 H51A . 0.9500 ?
    C52 C62 . 1.381(4) ?
    C52 H52A . 0.9500 ?
    C61 C71 . 1.505(4) ?
    C62 C72 . 1.507(4) ?
    C71 H71A . 0.9900 ?
    C71 H71B . 0.9900 ?
    C72 H72A . 0.9900 ?
    C72 H72B . 0.9900 ?
    C81 C91 . 1.533(4) ?
    C81 C131 . 1.541(4) ?
    C81 H81A . 1.0000 ?
    C82 C92 . 1.529(4) ?
    C82 C132 . 1.532(4) ?
    C82 H82A . 1.0000 ?
    C91 C101 . 1.527(4) ?
    C91 H91A . 0.9900 ?
    C91 H91B . 0.9900 ?
    C92 C102 . 1.531(4) ?
    C92 H92A . 0.9900 ?
    C92 H92B . 0.9900 ?
    C101 C111 . 1.521(4) ?
    C101 H10A . 0.9900 ?
    C101 H10B . 0.9900 ?
    C102 C112 . 1.524(5) ?
    C102 H10C . 0.9900 ?
    C102 H10D . 0.9900 ?
    C111 C121 . 1.521(4) ?
    C111 H11A . 0.9900 ?
    C111 H11B . 0.9900 ?
    C112 C122 . 1.528(4) ?
    C112 H11C . 0.9900 ?
    C112 H11D . 0.9900 ?
    C121 C131 . 1.529(4) ?
    C121 H12A . 0.9900 ?
    C121 H12B . 0.9900 ?
    C122 C132 . 1.530(4) ?
    C122 H12C . 0.9900 ?
    C122 H12D . 0.9900 ?
    C131 H13A . 1.0000 ?
    C132 H13B . 1.0000 ?
    C141 C151 . 1.511(4) ?
    C141 H14A . 0.9900 ?
    C141 H14B . 0.9900 ?
    C142 C152 . 1.512(4) ?
    C142 H14C . 0.9900 ?
    C142 H14D . 0.9900 ?
    C151 C161 . 1.391(4) ?
    C151 C201 . 1.403(4) ?
    C152 C162 . 1.392(4) ?
    C152 C202 . 1.403(4) ?
    C161 C171 . 1.385(4) ?
    C161 H16A . 0.9500 ?
    C162 C172 . 1.383(4) ?
    C162 H16B . 0.9500 ?
    C171 C181 . 1.389(4) ?
    C172 C182 . 1.379(4) ?
    C181 C191 . 1.385(4) ?
    C181 H18A . 0.9500 ?
    C182 C192 . 1.386(4) ?
    C182 H18B . 0.9500 ?
    C192 C202 . 1.399(4) ?
    C191 C201 . 1.393(4) ?
loop_
    _geom_angle_atom_site_label_1
    _geom_angle_atom_site_label_2
    _geom_angle_atom_site_label_3
    _geom_angle_site_symmetry_1
    _geom_angle_site_symmetry_3
    _geom_angle
    _geom_angle_publ_flag
    O22 Zr O21 . . 102.13(8) y
    O22 Zr O11 . . 92.19(8) y
    O21 Zr O11 . . 139.47(8) y
    O22 Zr O12 . . 139.85(8) y
    O21 Zr O12 . . 91.98(8) y
    O11 Zr O12 . . 101.11(8) y
    O22 Zr N11 . . 71.96(8) ?
    O21 Zr N11 . . 144.73(8) ?
    O11 Zr N11 . . 75.75(7) ?
    O12 Zr N11 . . 74.93(8) ?
    O22 Zr N22 . . 143.96(8) ?
    O21 Zr N22 . . 72.90(8) ?
    O11 Zr N22 . . 73.39(8) ?
    O12 Zr N22 . . 76.09(8) ?
    N11 Zr N22 . . 132.04(8) ?
    O22 Zr N12 . . 73.55(8) ?
    O21 Zr N12 . . 73.57(8) ?
    O11 Zr N12 . . 74.61(8) ?
    O12 Zr N12 . . 146.50(8) ?
    N11 Zr N12 . . 132.94(8) ?
    N22 Zr N12 . . 70.83(8) y
    O22 Zr N21 . . 74.65(8) ?
    O21 Zr N21 . . 74.74(8) ?
    O11 Zr N21 . . 145.76(8) ?
    O12 Zr N21 . . 73.20(8) ?
    N11 Zr N21 . . 70.16(8) y
    N22 Zr N21 . . 133.95(8) ?
    N12 Zr N21 . . 128.39(8) ?
    C11 O11 Zr . . 140.16(18) ?
    C202 O12 Zr . . 138.32(18) ?
    C201 O21 Zr . . 142.74(18) ?
    C12 O22 Zr . . 145.11(18) ?
    C81 N11 C71 . . 112.7(2) ?
    C81 N11 Zr . . 114.59(16) ?
    C71 N11 Zr . . 112.57(16) ?
    C81 N11 H11 . . 109(2) ?
    C71 N11 H11 . . 107(2) ?
    Zr N11 H11 . . 100.3(19) ?
    C82 N12 C72 . . 111.1(2) ?
    C82 N12 Zr . . 114.07(18) ?
    C72 N12 Zr . . 113.07(18) ?
    C82 N12 H12 . . 105(2) ?
    C72 N12 H12 . . 109(2) ?
    Zr N12 H12 . . 105(2) ?
    C131 N21 C141 . . 112.0(2) ?
    C131 N21 Zr . . 114.14(17) ?
    C141 N21 Zr . . 112.61(17) ?
    C131 N21 H21 . . 106(2) ?
    C141 N21 H21 . . 112(2) ?
    Zr N21 H21 . . 99(2) ?
    C132 N22 C142 . . 113.8(2) ?
    C132 N22 Zr . . 112.64(17) ?
    C142 N22 Zr . . 112.62(17) ?
    C132 N22 H22 . . 104(2) ?
    C142 N22 H22 . . 110(2) ?
    Zr N22 H22 . . 103.1(19) ?
    O11 C11 C21 . . 122.1(3) ?
    O11 C11 C61 . . 120.4(3) ?
    C21 C11 C61 . . 117.5(3) ?
    O22 C12 C22 . . 120.4(2) ?
    O22 C12 C62 . . 121.9(3) ?
    C22 C12 C62 . . 117.8(3) ?
    C31 C21 C11 . . 122.2(3) ?
    C31 C21 Cl11 . . 119.3(2) ?
    C11 C21 Cl11 . . 118.5(2) ?
    C32 C22 C12 . . 122.4(3) ?
    C32 C22 Cl12 . . 118.7(2) ?
    C12 C22 Cl12 . . 118.9(2) ?
    C41 C31 C21 . . 118.8(3) ?
    C41 C31 H31A . . 120.6 ?
    C21 C31 H31A . . 120.6 ?
    C22 C32 C42 . . 118.1(3) ?
    C22 C32 H32A . . 120.9 ?
    C42 C32 H32A . . 120.9 ?
    C31 C41 C51 . . 121.5(3) ?
    C31 C41 Cl21 . . 119.4(2) ?
    C51 C41 Cl21 . . 119.0(2) ?
    C52 C42 C32 . . 121.3(3) ?
    C52 C42 Cl22 . . 119.9(2) ?
    C32 C42 Cl22 . . 118.7(2) ?
    C41 C51 C61 . . 119.5(3) ?
    C41 C51 H51A . . 120.3 ?
    C61 C51 H51A . . 120.3 ?
    C42 C52 C62 . . 120.1(3) ?
    C42 C52 H52A . . 119.9 ?
    C62 C52 H52A . . 119.9 ?
    C51 C61 C11 . . 120.5(3) ?
    C51 C61 C71 . . 122.1(3) ?
    C11 C61 C71 . . 117.4(3) ?
    C52 C62 C12 . . 120.2(3) ?
    C52 C62 C72 . . 120.3(3) ?
    C12 C62 C72 . . 119.5(3) ?
    N11 C71 C61 . . 111.0(2) ?
    N11 C71 H71A . . 109.4 ?
    C61 C71 H71A . . 109.4 ?
    N11 C71 H71B . . 109.4 ?
    C61 C71 H71B . . 109.4 ?
    H71A C71 H71B . . 108.0 ?
    N12 C72 C62 . . 113.5(2) ?
    N12 C72 H72A . . 108.9 ?
    C62 C72 H72A . . 108.9 ?
    N12 C72 H72B . . 108.9 ?
    C62 C72 H72B . . 108.9 ?
    H72A C72 H72B . . 107.7 ?
    N11 C81 C91 . . 112.9(2) ?
    N11 C81 C131 . . 108.6(2) ?
    C91 C81 C131 . . 109.5(2) ?
    N11 C81 H81A . . 108.6 ?
    C91 C81 H81A . . 108.6 ?
    C131 C81 H81A . . 108.6 ?
    N12 C82 C92 . . 113.0(2) ?
    N12 C82 C132 . . 109.7(2) ?
    C92 C82 C132 . . 110.5(2) ?
    N12 C82 H82A . . 107.8 ?
    C92 C82 H82A . . 107.8 ?
    C132 C82 H82A . . 107.8 ?
    C101 C91 C81 . . 111.9(3) ?
    C101 C91 H91A . . 109.2 ?
    C81 C91 H91A . . 109.2 ?
    C101 C91 H91B . . 109.2 ?
    C81 C91 H91B . . 109.2 ?
    H91A C91 H91B . . 107.9 ?
    C82 C92 C102 . . 112.1(3) ?
    C82 C92 H92A . . 109.2 ?
    C102 C92 H92A . . 109.2 ?
    C82 C92 H92B . . 109.2 ?
    C102 C92 H92B . . 109.2 ?
    H92A C92 H92B . . 107.9 ?
    C111 C101 C91 . . 110.4(3) ?
    C111 C101 H10A . . 109.6 ?
    C91 C101 H10A . . 109.6 ?
    C111 C101 H10B . . 109.6 ?
    C91 C101 H10B . . 109.6 ?
    H10A C101 H10B . . 108.1 ?
    C112 C102 C92 . . 110.7(3) ?
    C112 C102 H10C . . 109.5 ?
    C92 C102 H10C . . 109.5 ?
    C112 C102 H10D . . 109.5 ?
    C92 C102 H10D . . 109.5 ?
    H10C C102 H10D . . 108.1 ?
    C101 C111 C121 . . 110.8(3) ?
    C101 C111 H11A . . 109.5 ?
    C121 C111 H11A . . 109.5 ?
    C101 C111 H11B . . 109.5 ?
    C121 C111 H11B . . 109.5 ?
    H11A C111 H11B . . 108.1 ?
    C102 C112 C122 . . 109.8(3) ?
    C102 C112 H11C . . 109.7 ?
    C122 C112 H11C . . 109.7 ?
    C102 C112 H11D . . 109.7 ?
    C122 C112 H11D . . 109.7 ?
    H11C C112 H11D . . 108.2 ?
    C111 C121 C131 . . 111.1(3) ?
    C111 C121 H12A . . 109.4 ?
    C131 C121 H12A . . 109.4 ?
    C111 C121 H12B . . 109.4 ?
    C131 C121 H12B . . 109.4 ?
    H12A C121 H12B . . 108.0 ?
    C112 C122 C132 . . 112.3(3) ?
    C112 C122 H12C . . 109.2 ?
    C132 C122 H12C . . 109.2 ?
    C112 C122 H12D . . 109.2 ?
    C132 C122 H12D . . 109.2 ?
    H12C C122 H12D . . 107.9 ?
    N21 C131 C121 . . 113.5(2) ?
    N21 C131 C81 . . 109.1(2) ?
    C121 C131 C81 . . 109.8(2) ?
    N21 C131 H13A . . 108.1 ?
    C121 C131 H13A . . 108.1 ?
    C81 C131 H13A . . 108.1 ?
    N22 C132 C122 . . 113.2(2) ?
    N22 C132 C82 . . 109.5(2) ?
    C122 C132 C82 . . 109.0(2) ?
    N22 C132 H13B . . 108.3 ?
    C122 C132 H13B . . 108.3 ?
    C82 C132 H13B . . 108.3 ?
    N21 C141 C151 . . 110.9(2) ?
    N21 C141 H14A . . 109.5 ?
    C151 C141 H14A . . 109.5 ?
    N21 C141 H14B . . 109.5 ?
    C151 C141 H14B . . 109.5 ?
    H14A C141 H14B . . 108.0 ?
    N22 C142 C152 . . 110.5(2) ?
    N22 C142 H14C . . 109.5 ?
    C152 C142 H14C . . 109.5 ?
    N22 C142 H14D . . 109.5 ?
    C152 C142 H14D . . 109.5 ?
    H14C C142 H14D . . 108.1 ?
    C161 C151 C201 . . 120.3(3) ?
    C161 C151 C141 . . 121.4(3) ?
    C201 C151 C141 . . 118.3(3) ?
    C162 C152 C202 . . 120.7(3) ?
    C162 C152 C142 . . 121.8(3) ?
    C202 C152 C142 . . 117.5(3) ?
    C171 C161 C151 . . 119.8(3) ?
    C171 C161 H16A . . 120.1 ?
    C151 C161 H16A . . 120.1 ?
    C172 C162 C152 . . 119.6(3) ?
    C172 C162 H16B . . 120.2 ?
    C152 C162 H16B . . 120.2 ?
    C161 C171 C181 . . 121.3(3) ?
    C161 C171 Cl31 . . 120.2(2) ?
    C181 C171 Cl31 . . 118.5(2) ?
    C182 C172 C162 . . 121.3(3) ?
    C182 C172 Cl32 . . 119.3(3) ?
    C162 C172 Cl32 . . 119.4(2) ?
    C191 C181 C171 . . 117.9(3) ?
    C191 C181 H18A . . 121.1 ?
    C171 C181 H18A . . 121.1 ?
    C172 C182 C192 . . 118.5(3) ?
    C172 C182 H18B . . 120.7 ?
    C192 C182 H18B . . 120.7 ?
    C182 C192 C202 . . 122.3(3) ?
    C182 C192 Cl42 . . 118.8(2) ?
    C202 C192 Cl42 . . 118.9(2) ?
    C181 C191 C201 . . 122.7(3) ?
    C181 C191 Cl41 . . 118.6(2) ?
    C201 C191 Cl41 . . 118.7(2) ?
    O21 C201 C191 . . 121.1(3) ?
    O21 C201 C151 . . 121.0(3) ?
    C191 C201 C151 . . 117.9(3) ?
    O12 C202 C192 . . 121.8(3) ?
    O12 C202 C152 . . 120.7(3) ?
    C192 C202 C152 . . 117.5(3) ?
loop_
    _geom_torsion_atom_site_label_1
    _geom_torsion_atom_site_label_2
    _geom_torsion_atom_site_label_3
    _geom_torsion_atom_site_label_4
    _geom_torsion_site_symmetry_1
    _geom_torsion_site_symmetry_2
    _geom_torsion_site_symmetry_3
    _geom_torsion_site_symmetry_4
    _geom_torsion
    _geom_torsion_publ_flag
    O22 Zr O11 C11 . . . . -52.3(3) ?
    O21 Zr O11 C11 . . . . -163.9(3) ?
    O12 Zr O11 C11 . . . . 89.6(3) ?
    N11 Zr O11 C11 . . . . 18.5(3) ?
    N22 Zr O11 C11 . . . . 161.3(3) ?
    N12 Zr O11 C11 . . . . -124.6(3) ?
    N21 Zr O11 C11 . . . . 13.2(4) ?
    O22 Zr O12 C202 . . . . -162.5(2) ?
    O21 Zr O12 C202 . . . . -50.9(3) ?
    O11 Zr O12 C202 . . . . 90.5(3) ?
    N11 Zr O12 C202 . . . . 162.3(3) ?
    N22 Zr O12 C202 . . . . 20.9(3) ?
    N12 Zr O12 C202 . . . . 11.6(3) ?
    N21 Zr O12 C202 . . . . -124.3(3) ?
    O22 Zr O21 C201 . . . . 79.1(3) ?
    O11 Zr O21 C201 . . . . -172.8(3) ?
    O12 Zr O21 C201 . . . . -63.0(3) ?
    N11 Zr O21 C201 . . . . 3.3(4) ?
    N22 Zr O21 C201 . . . . -137.8(3) ?
    N12 Zr O21 C201 . . . . 147.7(3) ?
    N21 Zr O21 C201 . . . . 8.9(3) ?
    O21 Zr O22 C12 . . . . 55.4(3) ?
    O11 Zr O22 C12 . . . . -86.4(3) ?
    O12 Zr O22 C12 . . . . 163.4(3) ?
    N11 Zr O22 C12 . . . . -160.7(3) ?
    N22 Zr O22 C12 . . . . -22.1(4) ?
    N12 Zr O22 C12 . . . . -13.2(3) ?
    N21 Zr O22 C12 . . . . 125.7(3) ?
    O22 Zr N11 C81 . . . . -96.17(19) ?
    O21 Zr N11 C81 . . . . -10.6(3) ?
    O11 Zr N11 C81 . . . . 166.7(2) ?
    O12 Zr N11 C81 . . . . 60.78(18) ?
    N22 Zr N11 C81 . . . . 115.47(19) ?
    N12 Zr N11 C81 . . . . -140.93(18) ?
    N21 Zr N11 C81 . . . . -16.45(18) ?
    O22 Zr N11 C71 . . . . 133.25(19) ?
    O21 Zr N11 C71 . . . . -141.21(17) ?
    O11 Zr N11 C71 . . . . 36.12(17) ?
    O12 Zr N11 C71 . . . . -69.80(18) ?
    N22 Zr N11 C71 . . . . -15.1(2) ?
    N12 Zr N11 C71 . . . . 88.5(2) ?
    N21 Zr N11 C71 . . . . -147.0(2) ?
    O22 Zr N12 C82 . . . . 175.8(2) ?
    O21 Zr N12 C82 . . . . 67.38(19) ?
    O11 Zr N12 C82 . . . . -87.2(2) ?
    O12 Zr N12 C82 . . . . -0.3(3) ?
    N11 Zr N12 C82 . . . . -139.96(18) ?
    N22 Zr N12 C82 . . . . -9.79(18) ?
    N21 Zr N12 C82 . . . . 121.66(19) ?
    O22 Zr N12 C72 . . . . 47.57(18) ?
    O21 Zr N12 C72 . . . . -60.81(18) ?
    O11 Zr N12 C72 . . . . 144.6(2) ?
    O12 Zr N12 C72 . . . . -128.47(19) ?
    N11 Zr N12 C72 . . . . 91.8(2) ?
    N22 Zr N12 C72 . . . . -138.0(2) ?
    N21 Zr N12 C72 . . . . -6.5(2) ?
    O22 Zr N21 C131 . . . . 62.43(19) ?
    O21 Zr N21 C131 . . . . 169.9(2) ?
    O11 Zr N21 C131 . . . . -8.1(3) ?
    O12 Zr N21 C131 . . . . -93.19(19) ?
    N11 Zr N21 C131 . . . . -13.55(18) ?
    N22 Zr N21 C131 . . . . -143.41(18) ?
    N12 Zr N21 C131 . . . . 116.11(19) ?
    O22 Zr N21 C141 . . . . -66.70(18) ?
    O21 Zr N21 C141 . . . . 40.80(18) ?
    O11 Zr N21 C141 . . . . -137.25(18) ?
    O12 Zr N21 C141 . . . . 137.68(19) ?
    N11 Zr N21 C141 . . . . -142.7(2) ?
    N22 Zr N21 C141 . . . . 87.5(2) ?
    N12 Zr N21 C141 . . . . -13.0(2) ?
    O22 Zr N22 C132 . . . . -10.3(3) ?
    O21 Zr N22 C132 . . . . -97.45(19) ?
    O11 Zr N22 C132 . . . . 59.71(18) ?
    O12 Zr N22 C132 . . . . 166.0(2) ?
    N11 Zr N22 C132 . . . . 111.77(19) ?
    N12 Zr N22 C132 . . . . -19.36(18) ?
    N21 Zr N22 C132 . . . . -144.68(18) ?
    O22 Zr N22 C142 . . . . -140.67(18) ?
    O21 Zr N22 C142 . . . . 132.15(19) ?
    O11 Zr N22 C142 . . . . -70.68(18) ?
    O12 Zr N22 C142 . . . . 35.64(18) ?
    N11 Zr N22 C142 . . . . -18.6(2) ?
    N12 Zr N22 C142 . . . . -149.8(2) ?
    N21 Zr N22 C142 . . . . 84.9(2) ?
    Zr O11 C11 C21 . . . . 139.5(3) ?
    Zr O11 C11 C61 . . . . -40.5(4) ?
    Zr O22 C12 C22 . . . . 172.4(2) ?
    Zr O22 C12 C62 . . . . -9.4(5) ?
    O11 C11 C21 C31 . . . . 178.3(3) ?
    C61 C11 C21 C31 . . . . -1.8(4) ?
    O11 C11 C21 Cl11 . . . . -0.1(4) ?
    C61 C11 C21 Cl11 . . . . 179.8(2) ?
    O22 C12 C22 C32 . . . . 176.0(3) ?
    C62 C12 C22 C32 . . . . -2.3(4) ?
    O22 C12 C22 Cl12 . . . . -2.8(4) ?
    C62 C12 C22 Cl12 . . . . 179.0(2) ?
    C11 C21 C31 C41 . . . . 1.9(5) ?
    Cl11 C21 C31 C41 . . . . -179.7(2) ?
    C12 C22 C32 C42 . . . . 0.7(4) ?
    Cl12 C22 C32 C42 . . . . 179.4(2) ?
    C21 C31 C41 C51 . . . . -0.2(5) ?
    C21 C31 C41 Cl21 . . . . 179.4(2) ?
    C22 C32 C42 C52 . . . . 1.1(4) ?
    C22 C32 C42 Cl22 . . . . -177.0(2) ?
    C31 C41 C51 C61 . . . . -1.5(5) ?
    Cl21 C41 C51 C61 . . . . 178.9(2) ?
    C32 C42 C52 C62 . . . . -1.1(5) ?
    Cl22 C42 C52 C62 . . . . 176.9(2) ?
    C41 C51 C61 C11 . . . . 1.6(4) ?
    C41 C51 C61 C71 . . . . -178.9(3) ?
    O11 C11 C61 C51 . . . . 180.0(3) ?
    C21 C11 C61 C51 . . . . 0.0(4) ?
    O11 C11 C61 C71 . . . . 0.4(4) ?
    C21 C11 C61 C71 . . . . -179.6(3) ?
    C42 C52 C62 C12 . . . . -0.5(4) ?
    C42 C52 C62 C72 . . . . -177.7(3) ?
    O22 C12 C62 C52 . . . . -176.0(3) ?
    C22 C12 C62 C52 . . . . 2.1(4) ?
    O22 C12 C62 C72 . . . . 1.2(4) ?
    C22 C12 C62 C72 . . . . 179.4(3) ?
    C81 N11 C71 C61 . . . . 155.0(2) ?
    Zr N11 C71 C61 . . . . -73.5(2) ?
    C51 C61 C71 N11 . . . . -123.8(3) ?
    C11 C61 C71 N11 . . . . 55.7(3) ?
    C82 N12 C72 C62 . . . . 160.1(2) ?
    Zr N12 C72 C62 . . . . -70.2(3) ?
    C52 C62 C72 N12 . . . . -140.9(3) ?
    C12 C62 C72 N12 . . . . 41.9(4) ?
    C71 N11 C81 C91 . . . . -65.0(3) ?
    Zr N11 C81 C91 . . . . 164.5(2) ?
    C71 N11 C81 C131 . . . . 173.3(2) ?
    Zr N11 C81 C131 . . . . 42.8(3) ?
    C72 N12 C82 C92 . . . . -70.5(3) ?
    Zr N12 C82 C92 . . . . 160.3(2) ?
    C72 N12 C82 C132 . . . . 165.7(2) ?
    Zr N12 C82 C132 . . . . 36.5(3) ?
    N11 C81 C91 C101 . . . . -178.2(3) ?
    C131 C81 C91 C101 . . . . -57.1(4) ?
    N12 C82 C92 C102 . . . . -179.7(3) ?
    C132 C82 C92 C102 . . . . -56.3(4) ?
    C81 C91 C101 C111 . . . . 56.4(4) ?
    C82 C92 C102 C112 . . . . 55.6(4) ?
    C91 C101 C111 C121 . . . . -55.9(4) ?
    C92 C102 C112 C122 . . . . -55.3(4) ?
    C101 C111 C121 C131 . . . . 57.8(4) ?
    C102 C112 C122 C132 . . . . 58.2(4) ?
    C141 N21 C131 C121 . . . . -67.6(3) ?
    Zr N21 C131 C121 . . . . 163.0(2) ?
    C141 N21 C131 C81 . . . . 169.6(2) ?
    Zr N21 C131 C81 . . . . 40.2(3) ?
    C111 C121 C131 N21 . . . . 179.1(3) ?
    C111 C121 C131 C81 . . . . -58.4(3) ?
    N11 C81 C131 N21 . . . . -53.9(3) ?
    C91 C81 C131 N21 . . . . -177.7(2) ?
    N11 C81 C131 C121 . . . . -179.0(2) ?
    C91 C81 C131 C121 . . . . 57.3(3) ?
    C142 N22 C132 C122 . . . . -63.0(3) ?
    Zr N22 C132 C122 . . . . 167.24(19) ?
    C142 N22 C132 C82 . . . . 175.2(2) ?
    Zr N22 C132 C82 . . . . 45.4(3) ?
    C112 C122 C132 N22 . . . . 179.3(3) ?
    C112 C122 C132 C82 . . . . -58.5(3) ?
    N12 C82 C132 N22 . . . . -53.9(3) ?
    C92 C82 C132 N22 . . . . -179.2(2) ?
    N12 C82 C132 C122 . . . . -178.3(2) ?
    C92 C82 C132 C122 . . . . 56.5(3) ?
    C131 N21 C141 C151 . . . . 156.1(2) ?
    Zr N21 C141 C151 . . . . -73.7(3) ?
    C132 N22 C142 C152 . . . . 156.8(2) ?
    Zr N22 C142 C152 . . . . -73.4(2) ?
    N21 C141 C151 C161 . . . . -128.1(3) ?
    N21 C141 C151 C201 . . . . 52.3(4) ?
    N22 C142 C152 C162 . . . . -125.4(3) ?
    N22 C142 C152 C202 . . . . 55.4(3) ?
    C201 C151 C161 C171 . . . . 0.7(4) ?
    C141 C151 C161 C171 . . . . -178.9(3) ?
    C202 C152 C162 C172 . . . . 0.7(4) ?
    C142 C152 C162 C172 . . . . -178.5(3) ?
    C151 C161 C171 C181 . . . . 0.2(5) ?
    C151 C161 C171 Cl31 . . . . -178.4(2) ?
    C152 C162 C172 C182 . . . . -2.7(5) ?
    C152 C162 C172 Cl32 . . . . 177.1(2) ?
    C161 C171 C181 C191 . . . . -1.7(5) ?
    Cl31 C171 C181 C191 . . . . 176.8(2) ?
    C162 C172 C182 C192 . . . . 1.7(4) ?
    Cl32 C172 C182 C192 . . . . -178.1(2) ?
    C172 C182 C192 C202 . . . . 1.5(4) ?
    C172 C182 C192 Cl42 . . . . -179.5(2) ?
    C171 C181 C191 C201 . . . . 2.5(4) ?
    C171 C181 C191 Cl41 . . . . -177.6(2) ?
    Zr O21 C201 C191 . . . . 149.1(2) ?
    Zr O21 C201 C151 . . . . -31.4(5) ?
    C181 C191 C201 O21 . . . . 177.9(3) ?
    Cl41 C191 C201 O21 . . . . -2.1(4) ?
    C181 C191 C201 C151 . . . . -1.6(4) ?
    Cl41 C191 C201 C151 . . . . 178.4(2) ?
    C161 C151 C201 O21 . . . . -179.5(3) ?
    C141 C151 C201 O21 . . . . 0.2(4) ?
    C161 C151 C201 C191 . . . . 0.0(4) ?
    C141 C151 C201 C191 . . . . 179.6(3) ?
    Zr O12 C202 C192 . . . . 137.0(2) ?
    Zr O12 C202 C152 . . . . -44.3(4) ?
    C182 C192 C202 O12 . . . . 175.4(3) ?
    Cl42 C192 C202 O12 . . . . -3.6(4) ?
    C182 C192 C202 C152 . . . . -3.4(4) ?
    Cl42 C192 C202 C152 . . . . 177.6(2) ?
    C162 C152 C202 O12 . . . . -176.5(3) ?
    C142 C152 C202 O12 . . . . 2.7(4) ?
    C162 C152 C202 C192 . . . . 2.3(4) ?
    C142 C152 C202 C192 . . . . -178.5(3) ?
loop_
    _geom_hbond_atom_site_label_D
    _geom_hbond_atom_site_label_H
    _geom_hbond_atom_site_label_A
    _geom_hbond_site_symmetry_A
    _geom_hbond_distance_DH
    _geom_hbond_distance_HA
    _geom_hbond_distance_DA
    _geom_hbond_angle_DHA
    N11 H11 O22 . 0.89(2) 2.28(3) 2.662(3) 105.7(18)
    N21 H21 O12 . 0.89(2) 2.32(4) 2.722(4) 108(2)
    N21 H21 Cl42 . 0.89(2) 2.76(2) 3.631(3) 166.8(16)
    N22 H22 O21 . 0.89(2) 2.34(3) 2.701(4) 104.1(18)
    C72 H72B O21 . 0.99 2.44 3.024(4) 116.9
    C132 H13B O11 . 1.00 2.53 2.987(3) 107.6
    C141 H14B O22 . 0.99 2.58 3.137(4) 115.2
    C51 H51A Cl22 2_555 0.95 2.83 3.654(3) 146.0
    C122 H12C Cl22 2_656 0.99 2.72 3.402(3) 126.1
