# Supplementary material for: Bis{4,4′,6,6′-tetra­chloro-2,2′-[trans-(R,R)-cyclo­hexane-1,2-diylbis(imino­methyl­ene)]diphenolato-κ4 O,N,N′,O′}zirconium(IV)
Source: Acta Crystallogr Sect E Struct Rep Online. 2008 Jul 16;64(Pt 8):m1029–30. doi: 10.1107/S1600536808021247 (PMC2961951; doi:10.1107/S1600536808021247)
Supplement: Supplementary file 2 [file e-64-m1029-Isup2.hkl]

# 
# h,k,l, Fc-squared, Fo-squared, sigma(Fo-squared) and status flag 
# 
data_I
_shelx_title ' TS679Zr in P2(1)' 
_shelx_refln_list_code          4 
_shelx_F_calc_maximum      176.63 
_exptl_crystal_F_000      1032.00 
_reflns_d_resolution_high  0.7402 
 
loop_ 
 _symmetry_equiv_pos_as_xyz 
 'x, y, z' 
 '-x, y+1/2, -z' 
 
_cell_length_a    11.2570 
_cell_length_b    16.4848 
_cell_length_c    12.7431 
_cell_angle_alpha  90.000 
_cell_angle_beta  114.686 
_cell_angle_gamma  90.000 
 
_shelx_F_squared_multiplier     1.000 
 
loop_ 
 _refln_index_h 
 _refln_index_k 
 _refln_index_l 
 _refln_F_squared_calc 
 _refln_F_squared_meas 
 _refln_F_squared_sigma 
 _refln_observed_status 
   0 -22   0     1123.05     1226.10    137.82 o 
   1 -22   0       22.41       24.20     43.54 o 
   2 -22   0      703.51      688.62     81.55 o 
   1 -21   0      148.37      128.34     50.05 o 
   2 -21   0      147.89       95.56     96.14 o 
   3 -21   0      390.66      393.51     66.44 o 
   4 -21   0      116.52      178.41     62.10 o 
   0 -20   0      546.78      519.40     92.99 o 
   1 -20   0       71.40       40.07     42.43 o 
   2 -20   0      100.23       58.87     42.47 o 
   3 -20   0        3.60      -11.23     37.39 o 
   4 -20   0      288.57      317.46     82.69 o 
   5 -20   0      431.22      516.66     70.03 o 
   6 -20   0       31.19       77.21     47.87 o 
   1 -19   0      982.59     1016.75     79.67 o 
   2 -19   0      114.50      116.39     42.78 o 
   3 -19   0      514.15      622.76     69.31 o 
   4 -19   0      337.16      320.35     58.21 o 
   5 -19   0      557.49      484.95    176.18 o 
   6 -19   0      327.16      354.35     61.99 o 
   0 -18   0      138.97      115.90     61.77 o 
   1 -18   0      226.74      271.26     50.77 o 
   2 -18   0      832.03      910.92     73.81 o 
   3 -18   0      168.93      111.92     61.94 o 
   4 -18   0       82.25       77.62     39.68 o 
   5 -18   0      167.05      239.71     51.35 o 
   6 -18   0      247.95      199.42     86.84 o 
   7 -18   0     1029.88     1061.71    127.19 o 
   1 -17   0     1305.16     1225.35     80.31 o 
   2 -17   0      780.52      743.15     64.79 o 
   3 -17   0      463.69      415.92     62.27 o 
   4 -17   0       29.38       -8.10     32.74 o 
   5 -17   0      192.31      142.81     43.00 o 
   6 -17   0       94.21       76.37     40.60 o 
   7 -17   0       14.75       55.46     65.42 o 
   0 -16   0      131.22      128.35     34.59 o 
   1 -16   0      737.42      669.89     40.58 o 
   2 -16   0      128.02      115.66     25.09 o 
   3 -16   0      794.47      867.66     45.61 o 
   4 -16   0      248.38      239.24     30.62 o 
   5 -16   0      500.93      516.01     40.70 o 
   6 -16   0      982.37      913.51     51.07 o 
   7 -16   0      376.61      305.13     43.71 o 
   8 -16   0       97.98      101.38     45.49 o 
   1 -15   0     1028.42     1036.36     45.07 o 
   2 -15   0      303.96      261.06     28.26 o 
   3 -15   0      536.93      558.84     37.73 o 
   4 -15   0     1847.75     1804.01     59.67 o 
   5 -15   0      705.72      700.58     43.49 o 
   6 -15   0     2863.40     3082.77    104.47 o 
   7 -15   0      358.77      395.36     44.78 o 
   8 -15   0      718.70      650.50     83.52 o 
   9 -15   0       16.04        5.82     68.08 o 
  10 -15   0      694.01      789.56     83.56 o 
   0 -14   0      576.93      613.33    120.55 o 
   1 -14   0      335.18      359.92     29.79 o 
   2 -14   0     4760.81     4590.00     88.20 o 
   3 -14   0      447.66      414.31     33.08 o 
   4 -14   0     2170.18     2110.29     69.70 o 
   5 -14   0       91.82      117.56     25.79 o 
   6 -14   0       43.81       52.93     24.34 o 
   7 -14   0      543.01      518.94     46.68 o 
   8 -14   0      176.88      204.68     80.53 o 
   9 -14   0      248.71      288.04     84.85 o 
  10 -14   0       32.21       13.72     45.17 o 
   1 -13   0        2.11        4.96     16.31 o 
   2 -13   0      464.99      482.29     33.27 o 
   3 -13   0      880.30      856.73     54.50 o 
   4 -13   0      490.31      489.23     34.47 o 
   5 -13   0      861.51      810.71     53.99 o 
   6 -13   0      293.36      285.02     30.61 o 
   7 -13   0      378.17      416.77     70.61 o 
   8 -13   0      249.41      224.27     47.11 o 
   9 -13   0       80.03       64.14     42.32 o 
  10 -13   0      328.63      265.01     80.04 o 
  11 -13   0       72.66       81.70     72.73 o 
   0 -12   0     3923.66     3879.48    322.47 o 
   1 -12   0      158.05      146.30     20.05 o 
   2 -12   0     1154.76     1145.75     51.10 o 
   3 -12   0     1275.25     1410.67     46.18 o 
   4 -12   0     2325.49     2311.49     51.62 o 
   5 -12   0     1486.71     1505.31     44.13 o 
   6 -12   0     1140.13     1153.93     45.83 o 
   7 -12   0     2776.96     2816.77     72.33 o 
   8 -12   0       11.67        3.59     24.04 o 
   9 -12   0     1528.27     1589.74     72.95 o 
  10 -12   0      141.05       87.21     42.88 o 
  11 -12   0      363.31      353.14     60.69 o 
   1 -11   0     1904.22     1863.66     48.23 o 
   2 -11   0     2182.31     2028.98     51.26 o 
   3 -11   0     3013.13     2863.36     62.70 o 
   4 -11   0      701.85      650.04     37.80 o 
   5 -11   0       92.41       79.97     28.37 o 
   6 -11   0     1346.27     1268.05     46.95 o 
   7 -11   0       76.24       61.39     22.69 o 
   8 -11   0      920.26      943.92     58.18 o 
   9 -11   0      627.00      567.93     56.82 o 
  10 -11   0      548.20      661.26     68.89 o 
  11 -11   0      341.84      304.37     68.41 o 
  12 -11   0      109.41       68.95     46.20 o 
   0 -10   0    13566.65    13233.68    224.77 o 
   1 -10   0      124.74      123.71     17.62 o 
   2 -10   0      460.82      471.94     31.44 o 
   3 -10   0      362.89      377.77     22.35 o 
   4 -10   0      406.31      397.71     34.86 o 
   5 -10   0     5323.04     5177.02     80.02 o 
   6 -10   0      873.60      806.91     38.91 o 
   7 -10   0      680.57      708.15     34.95 o 
   8 -10   0      282.25      271.04     36.43 o 
   9 -10   0     1377.97     1387.46    106.76 o 
  10 -10   0       42.73        2.73     35.00 o 
  11 -10   0      349.95      386.33     60.96 o 
  12 -10   0      426.53      402.23     65.34 o 
   1  -9   0     1030.71     1061.22     34.48 o 
   2  -9   0     1360.08     1451.97     39.82 o 
   3  -9   0     4914.10     4760.81     67.76 o 
   4  -9   0      781.54      745.58     29.07 o 
   5  -9   0      652.95      623.71     26.97 o 
   6  -9   0      571.98      597.61     33.79 o 
   7  -9   0      989.65      968.70     37.79 o 
   8  -9   0     1831.93     1850.76    102.47 o 
   9  -9   0      211.97      245.95     43.59 o 
  10  -9   0      872.23      873.16     72.98 o 
  11  -9   0      339.61      330.71     58.29 o 
  12  -9   0      552.46      610.35     79.04 o 
   0  -8   0     2008.39     2287.14     66.35 o 
   1  -8   0     1260.26     1244.42     35.18 o 
   2  -8   0     9778.06     9463.49    102.72 o 
   3  -8   0      501.01      506.14     23.54 o 
   4  -8   0     4223.56     4154.66     58.65 o 
   5  -8   0     2828.58     2807.15     49.29 o 
   6  -8   0      219.41      235.01     21.15 o 
   7  -8   0     1652.64     1666.44     46.51 o 
   8  -8   0      206.75      200.71     32.23 o 
   9  -8   0     1016.97      999.34     68.06 o 
  10  -8   0      508.41      521.81    177.01 o 
  11  -8   0     1070.56     1026.41     81.21 o 
  12  -8   0       91.71      -10.49     40.61 o 
   1  -7   0     8242.08     7818.60     98.19 o 
   2  -7   0     9937.83     9812.07    102.52 o 
   3  -7   0      755.28      744.38     23.41 o 
   4  -7   0    11344.11    11317.07    112.73 o 
   5  -7   0     2218.41     2206.21     42.06 o 
   6  -7   0      346.34      347.25     24.11 o 
   7  -7   0      547.51      537.62     29.57 o 
   8  -7   0     1017.32     1000.36     53.40 o 
   9  -7   0       21.42       40.95     30.64 o 
  10  -7   0     1084.46      986.77    109.09 o 
  11  -7   0       92.79       53.44     43.17 o 
  12  -7   0      825.79      873.76     80.15 o 
  13  -7   0      192.04      193.38     59.16 o 
   0  -6   0     1645.51     1521.36     48.75 o 
   1  -6   0     2369.98     2346.81     42.50 o 
   2  -6   0      642.35      642.10     20.42 o 
   3  -6   0      729.11      682.71     22.62 o 
   4  -6   0      502.92      460.21     21.20 o 
   5  -6   0      642.86      638.86     29.00 o 
   6  -6   0       11.80        5.63     12.84 o 
   7  -6   0      226.67      214.69     22.73 o 
   8  -6   0      278.47      278.16     57.12 o 
   9  -6   0     1527.01     1518.22     81.19 o 
  10  -6   0      561.44      653.02     65.02 o 
  11  -6   0      162.72      133.55     71.90 o 
  12  -6   0      306.90      229.59     56.23 o 
  13  -6   0      235.64      290.85     62.53 o 
   1  -5   0     7197.93     7086.90     73.95 o 
   2  -5   0     2092.76     2196.60     33.20 o 
   3  -5   0      764.99      755.14     22.50 o 
   4  -5   0      201.11      176.50     13.72 o 
   5  -5   0     4721.61     4804.97     68.35 o 
   6  -5   0     4573.66     4303.44     67.14 o 
   7  -5   0     2033.10     2111.82     52.19 o 
   8  -5   0      760.50      773.73    106.77 o 
   9  -5   0       39.20       33.21     32.15 o 
  10  -5   0      674.24      606.36     60.79 o 
  11  -5   0     1110.11     1059.10     79.93 o 
  12  -5   0      137.63      112.32     47.01 o 
  13  -5   0       42.65      -29.82     42.04 o 
   0  -4   0    30536.28    31780.18    422.46 o 
   1  -4   0     5597.02     5778.93     60.36 o 
   2  -4   0    13591.92    13926.09    118.26 o 
   3  -4   0     1027.37     1057.46     25.59 o 
   4  -4   0     5136.26     5211.01     67.22 o 
   5  -4   0     2888.19     2942.97     59.53 o 
   6  -4   0     1486.09     1547.03     38.35 o 
   7  -4   0     1090.56     1059.10     37.71 o 
   8  -4   0       29.17        9.21     36.53 o 
   9  -4   0     2419.66     2192.65     96.04 o 
  10  -4   0      641.57      677.44     62.22 o 
  11  -4   0     1020.37     1031.04     80.08 o 
  12  -4   0       63.73       85.45     47.24 o 
  13  -4   0       60.48      103.85     50.01 o 
   1  -3   0    18994.46    19582.54    170.95 o 
   2  -3   0    10263.55    10846.74     94.64 o 
   3  -3   0     7938.48     8016.69     76.55 o 
   4  -3   0     4004.65     3762.95     53.04 o 
   5  -3   0     5145.14     5375.48     70.58 o 
   6  -3   0     1121.53     1128.14     35.12 o 
   7  -3   0       66.77       87.47     18.17 o 
   8  -3   0     2163.62     2272.15     69.65 o 
   9  -3   0      170.49      112.40     37.56 o 
  10  -3   0      708.41      611.33     62.42 o 
  11  -3   0      305.92      319.23     55.34 o 
  12  -3   0     1479.32     1560.53     99.45 o 
  13  -3   0      899.71      925.25     84.55 o 
   0  -2   0     4019.01     4239.78     65.97 o 
   1  -2   0      498.12      541.83     12.73 o 
   2  -2   0     1870.29     1943.40     26.81 o 
   3  -2   0     2009.98     2089.10     43.56 o 
   4  -2   0     4631.10     4565.23     65.47 o 
   5  -2   0      433.63      467.38     24.42 o 
   6  -2   0     1953.28     1997.38     45.70 o 
   7  -2   0     2732.79     2666.50     56.78 o 
   8  -2   0      299.66      307.61     31.89 o 
   9  -2   0     3966.74     3631.76    121.02 o 
  10  -2   0       13.57       39.18     32.40 o 
  11  -2   0      905.20      899.88     75.61 o 
  12  -2   0       43.00       47.90     46.16 o 
  13  -2   0       97.29      160.16     54.32 o 
   1  -1   0    10699.29    11103.76     88.46 o 
   2  -1   0    12635.30    13194.33    119.98 o 
   3  -1   0    22303.80    22335.22    198.84 o 
   4  -1   0     3717.68     3896.13     58.24 o 
   5  -1   0      830.50      792.13     29.58 o 
   6  -1   0     3398.59     3176.33     59.12 o 
   7  -1   0      677.17      722.19     32.42 o 
   8  -1   0     2254.15     2286.43     70.38 o 
   9  -1   0     1293.37     1316.64     77.02 o 
  10  -1   0     1234.25     1203.62    123.71 o 
  11  -1   0       42.28       73.01     68.41 o 
  12  -1   0      199.70      238.62     55.52 o 
  13  -1   0       39.08       67.08     49.72 o 
   1   0   0       27.13       14.87      5.49 o 
   2   0   0    18787.75    19694.18    221.92 o 
   3   0   0     6104.15     6338.27     76.66 o 
   4   0   0     7089.27     7036.74    100.32 o 
   5   0   0    10821.08    10864.00    161.61 o 
   6   0   0     5950.18     5937.61     98.84 o 
   7   0   0     1590.03     1562.91     44.04 o 
   8   0   0       73.88       57.06     23.28 o 
   9   0   0     1166.53     1100.78     70.64 o 
  10   0   0      136.63      106.64     41.14 o 
  11   0   0      233.89      248.58     51.82 o 
  12   0   0      647.89      739.87    185.31 o 
  13   0   0      591.02      576.38     76.25 o 
   1   1   0    10715.15    11035.35    178.00 o 
   2   1   0    13061.94    13696.33    192.35 o 
   3   1   0    22627.44    22753.43    241.00 o 
   4   1   0     3719.15     3868.41     59.29 o 
   5   1   0      853.27      895.15     31.64 o 
   6   1   0     3445.19     3266.26     62.96 o 
   7   1   0      660.89      703.76     34.23 o 
   8   1   0     2367.11     2408.68     58.73 o 
   9   1   0     1322.97     1370.18    101.12 o 
  10   1   0     1259.60     1308.66    118.06 o 
  11   1   0       33.75       46.60     39.14 o 
  12   1   0      214.13      177.01     54.48 o 
  13   1   0       43.03       36.55     45.72 o 
   0   2   0     4082.13     4239.21     84.02 o 
   1   2   0      506.58      523.06     32.38 o 
   2   2   0     1679.82     1740.11     48.56 o 
   3   2   0     2076.20     2167.74     44.94 o 
   4   2   0     4517.92     4586.81     93.01 o 
   5   2   0      502.95      504.31     26.58 o 
   6   2   0     1900.28     1944.62     47.82 o 
   7   2   0     2627.73     2616.09     59.04 o 
   8   2   0      299.02      330.60     28.60 o 
   9   2   0     3825.15     3739.53    121.87 o 
  10   2   0       16.86        8.88     59.78 o 
  11   2   0      866.25      900.83     82.36 o 
  12   2   0       50.25       60.02     57.62 o 
  13   2   0       91.73      167.25     57.01 o 
   1   3   0    19010.04    20079.80    278.69 o 
   2   3   0    10422.35    11282.19    171.02 o 
   3   3   0     7953.68     7978.68    153.59 o 
   4   3   0     3939.81     3727.72     73.44 o 
   5   3   0     5185.27     5443.24     93.27 o 
   6   3   0     1063.66     1032.47     41.07 o 
   7   3   0       66.84       68.58     22.67 o 
   8   3   0     2033.46     2054.63     56.96 o 
   9   3   0      168.18      124.12     32.86 o 
  10   3   0      720.62      734.03     64.10 o 
  11   3   0      296.26      305.91     53.89 o 
  12   3   0     1448.09     1587.68    102.43 o 
  13   3   0      889.32      833.01     85.55 o 
   0   4   0    31199.20    32559.91    757.02 o 
   1   4   0     5552.30     5767.53    144.46 o 
   2   4   0    13267.94    13528.30    278.30 o 
   3   4   0     1062.83     1128.24     57.78 o 
   4   4   0     5191.66     5387.08     88.58 o 
   5   4   0     2921.59     2924.81     66.17 o 
   6   4   0     1489.32     1511.93     52.26 o 
   7   4   0     1110.85     1061.13     53.37 o 
   8   4   0       27.47       39.64     24.06 o 
   9   4   0     2437.58     2471.01     81.98 o 
  10   4   0      652.94      753.82     86.01 o 
  11   4   0     1039.62     1209.88    104.78 o 
  12   4   0       72.04       60.20     46.25 o 
  13   4   0       69.60       48.74     51.64 o 
   1   5   0     7429.26     7358.70    101.06 o 
   2   5   0     2167.05     2293.83     57.90 o 
   3   5   0      825.31      836.30     40.84 o 
   4   5   0      211.93      206.70     35.04 o 
   5   5   0     4759.89     4906.55     90.26 o 
   6   5   0     4561.49     4515.38     90.69 o 
   7   5   0     2069.09     2042.96     55.89 o 
   8   5   0      668.18      623.45     37.76 o 
   9   5   0       35.77       37.25     26.44 o 
  10   5   0      711.68      638.01     66.54 o 
  11   5   0     1110.39     1096.88     82.77 o 
  12   5   0      127.27       39.33     42.15 o 
  13   5   0       43.43       37.66     46.25 o 
   0   6   0     1584.46     1515.46     40.46 o 
   1   6   0     2270.39     2233.36     38.16 o 
   2   6   0      621.40      645.98     33.90 o 
   3   6   0      746.41      750.60     47.82 o 
   4   6   0      488.22      473.31     37.66 o 
   5   6   0      632.32      550.67     34.32 o 
   6   6   0       15.39       15.15     20.30 o 
   7   6   0      188.60      212.35     29.84 o 
   8   6   0      278.67      293.07     36.81 o 
   9   6   0     1523.70     1667.25     70.92 o 
  10   6   0      581.98      722.62     67.06 o 
  11   6   0      179.48      168.07     50.07 o 
  12   6   0      279.83      301.26     59.29 o 
  13   6   0      223.75      202.26     58.56 o 
   1   7   0     8312.06     8085.47    104.98 o 
   2   7   0     9793.84     9693.70    197.91 o 
   3   7   0      720.04      683.06     39.43 o 
   4   7   0    11413.18    11291.11    200.82 o 
   5   7   0     2219.47     2160.91     75.72 o 
   6   7   0      363.93      328.48     31.47 o 
   7   7   0      533.01      630.73     43.83 o 
   8   7   0     1005.59      940.18     54.05 o 
   9   7   0       23.68       28.19     28.81 o 
  10   7   0     1130.20     1241.90    224.66 o 
  11   7   0      101.59      157.41     46.37 o 
  12   7   0      832.66      781.33    118.06 o 
  13   7   0      187.74      198.73     59.16 o 
   0   8   0     1983.20     2260.76     55.84 o 
   1   8   0     1269.69     1292.33     30.15 o 
   2   8   0     9901.71     9657.12    139.72 o 
   3   8   0      471.76      475.11     30.06 o 
   4   8   0     4336.54     4186.14    178.34 o 
   5   8   0     2879.24     2973.02     89.45 o 
   6   8   0      220.63      223.74     28.22 o 
   7   8   0     1743.51     1708.90     93.84 o 
   8   8   0      210.58      223.94     34.72 o 
   9   8   0     1023.34     1027.04     60.81 o 
  10   8   0      503.25      516.13     60.80 o 
  11   8   0     1076.97     1040.84    194.77 o 
  12   8   0       87.15      132.83     66.09 o 
   1   9   0     1055.49     1120.20     29.17 o 
   2   9   0     1323.55     1376.60     34.61 o 
   3   9   0     4864.81     4770.17    123.89 o 
   4   9   0      818.40      860.74     40.34 o 
   5   9   0      615.90      674.65     47.82 o 
   6   9   0      604.33      640.97     41.45 o 
   7   9   0      980.66      928.65     50.62 o 
   8   9   0     1867.49     1813.41     72.22 o 
   9   9   0      209.34      121.14     36.14 o 
  10   9   0      882.01     1044.07     75.85 o 
  11   9   0      350.69      360.89     60.23 o 
  12   9   0      567.91      527.52     70.39 o 
   0  10   0    13851.87    14018.16    364.48 o 
   1  10   0      130.13      143.55     19.80 o 
   2  10   0      466.51      495.09     23.97 o 
   3  10   0      344.08      356.79     28.69 o 
   4  10   0      390.23      345.70     31.90 o 
   5  10   0     5405.01     5305.79    107.67 o 
   6  10   0      908.52     1013.88     62.04 o 
   7  10   0      659.64      664.46     77.48 o 
   8  10   0      285.25      280.70     77.12 o 
   9  10   0     1375.83     1337.34    160.90 o 
  10  10   0       47.27       38.19     58.78 o 
  11  10   0      339.48      286.05     57.45 o 
  12  10   0      414.79      482.20    101.95 o 
   1  11   0     1848.27     1871.40     63.87 o 
   2  11   0     2181.65     2118.61     59.45 o 
   3  11   0     2932.39     2854.01     57.31 o 
   4  11   0      703.91      708.25     40.23 o 
   5  11   0      102.50      130.61     25.58 o 
   6  11   0     1290.09     1255.36     56.53 o 
   7  11   0       73.85       90.58     24.92 o 
   8  11   0      903.17      921.25     78.51 o 
   9  11   0      624.43      626.00    130.51 o 
  10  11   0      541.92      525.34     76.70 o 
  11  11   0      329.98      359.99     91.33 o 
  12  11   0       98.63      180.99     87.01 o 
   0  12   0     3992.08     3658.38    172.69 o 
   1  12   0      148.24      110.92     45.00 o 
   2  12   0     1129.68     1116.25    108.93 o 
   3  12   0     1304.19     1349.29     75.82 o 
   4  12   0     2263.22     2239.85     97.99 o 
   5  12   0     1526.89     1463.53     82.81 o 
   6  12   0     1165.20     1098.60    152.10 o 
   7  12   0     2771.04     2832.54    114.13 o 
   8  12   0       10.59       24.33     43.45 o 
   9  12   0     1535.51     1021.20    170.70 o 
  10  12   0      148.40       73.64    175.85 o 
  11  12   0      364.71      365.97     91.33 o 
   1  13   0        7.80        5.41     31.34 o 
   2  13   0      490.56      457.96     55.30 o 
   3  13   0      938.09      873.23    130.18 o 
   4  13   0      523.90      600.22     62.17 o 
   5  13   0      868.90      763.01     72.23 o 
   6  13   0      300.83      369.09     53.27 o 
   7  13   0      380.87      378.58     55.56 o 
   8  13   0      252.62      289.36     58.61 o 
   9  13   0       71.33     -101.62    108.60 o 
  10  13   0      335.64      187.52    141.97 o 
  11  13   0       70.23       61.44     68.74 o 
   0  14   0      528.35      554.27     82.69 o 
   1  14   0      325.19      320.95     50.60 o 
   2  14   0     4565.74     4205.50    142.88 o 
   3  14   0      416.41      376.81     59.11 o 
   4  14   0     2128.12     1946.03     99.47 o 
   5  14   0      103.88       95.07     67.91 o 
   6  14   0       40.68       20.10     38.16 o 
   7  14   0      497.60      496.19     72.40 o 
   8  14   0      172.95      212.39     67.58 o 
   9  14   0      266.14      119.22    122.54 o 
   1  15   0      957.99     1021.93     85.18 o 
   2  15   0      298.36      299.84     49.83 o 
   3  15   0      490.35      438.84     57.54 o 
   4  15   0     1764.53     1698.17     95.17 o 
   5  15   0      713.53      836.47     75.12 o 
   6  15   0     2862.87     3048.80    129.79 o 
   7  15   0      368.25      415.56     61.36 o 
   8  15   0      707.96      645.68     83.19 o 
   9  15   0       18.01     -110.59    110.59 o 
  10  15   0      691.45      364.97    166.05 o 
   0  16   0      147.41      206.56     68.08 o 
   1  16   0      745.37      745.62     68.96 o 
   2  16   0      137.74      100.22     47.32 o 
   3  16   0      794.91      612.00     68.24 o 
   4  16   0      267.06      241.10     90.50 o 
   5  16   0      479.22      490.29     62.79 o 
   6  16   0      996.21      881.66     88.50 o 
   7  16   0      368.27      252.06     95.64 o 
   8  16   0       94.61       97.64     53.61 o 
   9  16   0       95.19        4.32    121.55 o 
   1  17   0     1330.02     1347.21    103.61 o 
   2  17   0      785.43      836.12    111.58 o 
   3  17   0      454.39      416.82     64.20 o 
   4  17   0       38.30       31.92     40.37 o 
   5  17   0      206.42      269.77     58.24 o 
   6  17   0      114.13      198.59     87.67 o 
   7  17   0       10.56      -50.15     72.07 o 
   8  17   0      147.47      209.74     63.42 o 
   0  18   0      151.60       68.74     67.08 o 
   1  18   0      227.27      266.64     59.71 o 
   2  18   0      799.30      735.78     88.34 o 
   3  18   0      169.51      177.47     53.16 o 
   4  18   0       81.77       90.21     47.61 o 
   5  18   0      173.33      216.81     58.50 o 
   6  18   0      233.82      156.75     83.69 o 
   7  18   0     1035.60     1109.54    149.11 o 
   8  18   0        4.07      -58.12     58.12 o 
   1  19   0      985.76     1027.75    146.62 o 
   2  19   0      114.38      131.83     72.90 o 
   3  19   0      524.14      456.01     69.38 o 
   4  19   0      343.16      492.12     97.64 o 
   5  19   0      565.57      672.87     80.99 o 
   6  19   0      341.17      229.48     95.31 o 
   7  19   0       89.17      100.05    106.60 o 
   0  20   0      556.52      459.95    104.28 o 
   1  20   0       71.98       53.87     49.30 o 
   2  20   0       94.33       14.00     45.45 o 
   3  20   0        2.64       19.78     50.31 o 
   4  20   0      312.32      338.15     69.83 o 
   5  20   0      431.96      520.89     78.50 o 
   6  20   0       32.44       76.05     88.01 o 
   1  21   0      135.03      161.69     62.34 o 
   2  21   0      150.66      229.82     65.67 o 
   3  21   0      384.89      430.70     81.86 o 
   4  21   0      111.21      146.36     61.55 o 
   0  22   0     1146.02     1287.87    161.40 o 
   1  22   0       20.94      -29.84     54.02 o 
   2  22   0      713.69      732.29     93.99 o 
  -2 -22   1      268.82      254.04     62.34 o 
  -1 -22   1      203.29      179.24     56.11 o 
   0 -22   1       21.77       54.56    119.06 o 
   1 -22   1      575.74      640.61    118.06 o 
  -4 -21   1       43.11       13.34     44.55 o 
  -3 -21   1      108.84       66.83     53.47 o 
  -2 -21   1      348.96      345.34     64.01 o 
  -1 -21   1      489.26      435.54     67.75 o 
   0 -21   1      386.49      365.56     64.92 o 
   1 -21   1      314.32      408.55     75.88 o 
   2 -21   1      751.04      606.36    100.79 o 
   3 -21   1      255.00      307.35     64.06 o 
   4 -21   1      172.54      102.34     84.19 o 
  -6 -20   1      528.26      537.20     71.39 o 
  -5 -20   1      187.29      214.38     55.03 o 
  -4 -20   1       78.40       53.74     47.16 o 
  -3 -20   1      107.99      115.84     51.64 o 
  -2 -20   1       43.83        3.05     85.51 o 
  -1 -20   1        9.32       -3.26     39.56 o 
   0 -20   1      397.93      433.83    127.19 o 
   1 -20   1      251.91      194.97     52.33 o 
   2 -20   1      219.48      245.09     54.32 o 
   3 -20   1      129.83       67.33     44.43 o 
   4 -20   1       60.57       67.84     43.03 o 
   5 -20   1      283.89      283.42     59.62 o 
  -7 -19   1      616.81      737.92    108.26 o 
  -6 -19   1      175.37      199.20     55.34 o 
  -5 -19   1      138.94      185.32     71.57 o 
  -4 -19   1      751.22      870.20     79.95 o 
  -3 -19   1       95.00      193.64     48.81 o 
  -2 -19   1      189.34      147.90     46.23 o 
  -1 -19   1       39.75       33.19     38.41 o 
   0 -19   1      937.09     1051.73     81.60 o 
   1 -19   1      132.32      127.58     44.02 o 
   2 -19   1      649.31      639.78    143.47 o 
   3 -19   1      275.77      291.42     54.95 o 
   4 -19   1        0.01        6.44     46.00 o 
   5 -19   1      556.73      714.80     72.54 o 
   6 -19   1       73.53      111.25     67.42 o 
  -7 -18   1       67.01      174.35     69.08 o 
  -6 -18   1      464.41      513.31     66.30 o 
  -5 -18   1      497.28      519.47     50.79 o 
  -4 -18   1      112.48      120.01     35.57 o 
  -3 -18   1     1119.27     1227.19     66.77 o 
  -2 -18   1        1.32      -24.14     24.14 o 
  -1 -18   1     2882.62     2767.22     92.51 o 
   0 -18   1      427.40      444.85     45.49 o 
   1 -18   1      290.80      320.52     50.26 o 
   2 -18   1     1227.53     1206.64     64.39 o 
   3 -18   1      817.74      952.86     59.88 o 
   4 -18   1      555.85      731.47     70.10 o 
   5 -18   1      399.88      331.10     55.89 o 
   6 -18   1      206.54      308.85     79.70 o 
   7 -18   1        3.31       -1.66     61.44 o 
  -9 -17   1      692.86      804.67    119.55 o 
  -8 -17   1      260.08      384.57     87.34 o 
  -7 -17   1      330.27      267.46     53.19 o 
  -6 -17   1      695.43      650.38     53.44 o 
  -5 -17   1      602.17      517.24     49.42 o 
  -4 -17   1      234.34      283.57     40.12 o 
  -3 -17   1     1241.57     1300.90     64.86 o 
  -2 -17   1      435.73      394.38     41.67 o 
  -1 -17   1      111.26      119.83     30.97 o 
   0 -17   1      326.03      303.00     39.44 o 
   1 -17   1      106.06      128.63     32.72 o 
   2 -17   1      159.09      199.88     34.65 o 
   3 -17   1      358.87      448.80     45.11 o 
   4 -17   1      568.42      566.86     49.45 o 
   5 -17   1      247.94      277.43     39.91 o 
   6 -17   1      166.43      144.67     91.16 o 
   7 -17   1      304.43      371.50     60.45 o 
   8 -17   1       61.33      -17.27     59.78 o 
  -9 -16   1      438.96      424.75     91.33 o 
  -8 -16   1       46.63       27.23     59.11 o 
  -7 -16   1       11.14      -11.43     43.50 o 
  -6 -16   1      274.10      248.74     39.93 o 
  -5 -16   1      253.86      247.38     38.16 o 
  -4 -16   1       20.11       51.14     28.58 o 
  -3 -16   1      356.03      373.21     40.82 o 
  -2 -16   1      409.21      362.84     39.16 o 
  -1 -16   1      412.84      383.93     39.81 o 
   0 -16   1      608.27      663.56     50.24 o 
   1 -16   1      761.94      859.64     52.18 o 
   2 -16   1      809.79      784.07     50.36 o 
   3 -16   1     1052.29      956.20     55.36 o 
   4 -16   1      112.56        6.92     36.25 o 
   5 -16   1       67.83       79.81     30.97 o 
   6 -16   1     1497.71     1568.20     89.08 o 
   7 -16   1        3.03       58.96     69.08 o 
   8 -16   1      771.57      833.90    108.26 o 
   9 -16   1      303.87      324.79     86.68 o 
 -10 -15   1      284.33      291.91     86.68 o 
  -9 -15   1      194.21      239.44     77.71 o 
  -8 -15   1       75.26      121.55     64.09 o 
  -7 -15   1      979.01     1094.64     76.76 o 
  -6 -15   1      177.24      111.31     36.29 o 
  -5 -15   1      681.45      654.25     41.96 o 
  -4 -15   1      800.03      832.01     44.33 o 
  -3 -15   1      454.26      476.65     35.45 o 
  -2 -15   1      678.80      659.86     39.14 o 
  -1 -15   1      198.82      233.33     26.49 o 
   0 -15   1     3933.81     3990.69    110.45 o 
   1 -15   1      171.04      193.30     26.32 o 
   2 -15   1      438.59      465.29     34.61 o 
   3 -15   1     1141.02     1153.40     48.67 o 
   4 -15   1     1292.14     1292.57     55.19 o 
   5 -15   1      488.54      510.22     40.20 o 
   6 -15   1      407.92      393.35     36.96 o 
   7 -15   1      324.78      392.29     91.68 o 
   8 -15   1      141.19      151.10     69.08 o 
   9 -15   1      678.42      592.46    101.95 o 
 -11 -14   1        1.58       14.28     64.43 o 
 -10 -14   1      745.55      758.97     78.17 o 
  -9 -14   1      568.84      653.96     70.15 o 
  -8 -14   1      681.40      745.58     68.91 o 
  -7 -14   1      257.28      179.22     36.97 o 
  -6 -14   1      680.49      615.06     45.68 o 
  -5 -14   1      878.67      915.45     44.93 o 
  -4 -14   1      214.30      249.74     42.95 o 
  -3 -14   1      459.46      415.27     41.89 o 
  -2 -14   1       68.99       87.79     23.58 o 
  -1 -14   1      748.84      668.73     37.91 o 
   0 -14   1      141.71      154.06     23.65 o 
   1 -14   1      843.53      773.79     39.26 o 
   2 -14   1     2259.03     2272.48     61.12 o 
   3 -14   1     3042.62     3003.18     71.62 o 
   4 -14   1      696.85      673.71     47.65 o 
   5 -14   1      117.26       99.01     24.20 o 
   6 -14   1      793.89      773.64     44.95 o 
   7 -14   1      441.20      458.23     55.01 o 
   8 -14   1      868.47      973.34     78.78 o 
   9 -14   1      142.21       87.01     66.09 o 
  10 -14   1      742.43      709.36    113.58 o 
 -11 -13   1      241.73      331.43     84.35 o 
 -10 -13   1      422.18      699.11     99.13 o 
  -9 -13   1       16.75       38.85     38.03 o 
  -8 -13   1      156.31       92.05     40.56 o 
  -7 -13   1     1634.60     1657.09     67.96 o 
  -6 -13   1      358.25      408.65     34.14 o 
  -5 -13   1      489.41      438.07     33.90 o 
  -4 -13   1     1216.06     1161.02     45.76 o 
  -3 -13   1        5.52       27.54     17.88 o 
  -2 -13   1     2335.14     2353.52     59.83 o 
  -1 -13   1     2334.22     2181.72     56.85 o 
   0 -13   1       86.95       83.85     19.91 o 
   1 -13   1      153.08      152.61     22.51 o 
   2 -13   1      731.17      828.76     38.74 o 
   3 -13   1      870.39      943.21     42.25 o 
   4 -13   1     1490.69     1488.84     52.03 o 
   5 -13   1      167.18      162.02     25.56 o 
   6 -13   1      411.99      408.40     34.76 o 
   7 -13   1      572.81      570.51     49.45 o 
   8 -13   1       72.65       72.97     40.66 o 
   9 -13   1      452.27      441.69     89.67 o 
  10 -13   1      164.18      327.45     83.36 o 
 -11 -12   1      315.00      336.75     86.68 o 
 -10 -12   1      202.23      150.84     50.15 o 
  -9 -12   1      122.20       88.17     52.72 o 
  -8 -12   1      389.37      417.03     41.72 o 
  -7 -12   1      154.54      167.89     34.95 o 
  -6 -12   1      581.56      618.29     50.38 o 
  -5 -12   1      540.73      514.73     35.31 o 
  -4 -12   1     1381.57     1358.37     47.13 o 
  -3 -12   1     1042.34     1057.71     41.46 o 
  -2 -12   1     2341.57     2305.37     57.00 o 
  -1 -12   1     1783.26     1714.87     49.22 o 
   0 -12   1        2.57       -3.38     14.68 o 
   1 -12   1      455.07      464.35     43.21 o 
   2 -12   1      617.23      643.15     34.11 o 
   3 -12   1     3137.86     3079.69    134.65 o 
   4 -12   1     5038.94     4883.99     90.39 o 
   5 -12   1     2003.11     2005.82     51.80 o 
   6 -12   1      231.73      248.11     23.22 o 
   7 -12   1      661.59      637.41     49.46 o 
   8 -12   1      998.67     1068.96     61.56 o 
   9 -12   1      287.62      297.77     71.73 o 
  10 -12   1      456.20      558.66     67.23 o 
  11 -12   1       93.62       69.43     47.77 o 
 -12 -11   1       22.28       -1.85     41.80 o 
 -11 -11   1      815.10     1017.39     79.60 o 
 -10 -11   1      819.47      864.93     60.36 o 
  -9 -11   1     1183.47     1195.60     63.06 o 
  -8 -11   1      206.10      191.83     27.80 o 
  -7 -11   1      165.41      171.09     25.13 o 
  -6 -11   1      911.76      924.08     38.17 o 
  -5 -11   1     2044.19     2162.07     74.14 o 
  -4 -11   1     1559.13     1565.97     40.53 o 
  -3 -11   1      844.02      838.05     35.73 o 
  -2 -11   1     5876.24     5638.67    142.56 o 
  -1 -11   1       55.32       59.76     16.24 o 
   0 -11   1     1294.76     1320.03     41.00 o 
   1 -11   1     2809.95     2722.87     58.70 o 
   2 -11   1      808.24      823.54     34.87 o 
   3 -11   1     2730.34     2572.83     59.51 o 
   4 -11   1     4046.69     3892.32     74.18 o 
   5 -11   1     3558.65     3512.02     63.95 o 
   6 -11   1      323.51      361.79     24.95 o 
   7 -11   1     5330.89     5498.66    129.47 o 
   8 -11   1      173.39      117.89     61.99 o 
   9 -11   1      599.06      625.82     65.51 o 
  10 -11   1      383.92      333.85     56.34 o 
  11 -11   1      601.94      607.47    123.21 o 
 -12 -10   1       96.68       73.76     47.14 o 
 -11 -10   1     1715.72     1805.15    100.44 o 
 -10 -10   1      269.44      288.21     41.19 o 
  -9 -10   1      149.28      157.21     33.72 o 
  -8 -10   1     2152.73     2194.95     64.08 o 
  -7 -10   1      193.93      197.60     25.01 o 
  -6 -10   1      116.05      107.97     20.84 o 
  -5 -10   1     1830.83     1847.48     45.13 o 
  -4 -10   1      741.13      762.87     29.32 o 
  -3 -10   1     2254.94     2256.34     44.35 o 
  -2 -10   1      459.27      419.54     26.69 o 
  -1 -10   1      377.66      414.62     25.82 o 
   0 -10   1      415.25      395.31     25.65 o 
   1 -10   1     4122.36     4043.86     69.89 o 
   2 -10   1      672.66      700.50     31.00 o 
   3 -10   1      139.82      146.60     15.52 o 
   4 -10   1     2535.03     2501.82     48.24 o 
   5 -10   1     2201.49     2175.83     47.13 o 
   6 -10   1     1980.17     1936.30     46.44 o 
   7 -10   1       70.16       75.37     23.48 o 
   8 -10   1      620.90      672.75     51.11 o 
   9 -10   1      275.23      297.57     49.88 o 
  10 -10   1      739.29      839.49     74.14 o 
  11 -10   1      663.57      692.69     73.87 o 
 -12  -9   1       17.03        1.45     48.15 o 
 -11  -9   1      456.47      522.99     62.57 o 
 -10  -9   1      154.35      136.94     41.31 o 
  -9  -9   1      795.69      774.06     70.04 o 
  -8  -9   1       79.44       89.65     30.19 o 
  -7  -9   1      780.05      766.86     38.26 o 
  -6  -9   1      531.75      530.92     32.06 o 
  -5  -9   1     1979.00     1999.21     49.22 o 
  -4  -9   1     1737.16     1631.79     39.61 o 
  -3  -9   1     3491.07     3495.24     55.09 o 
  -2  -9   1      427.20      458.62     45.01 o 
  -1  -9   1     2205.90     2213.05     47.83 o 
   0  -9   1     2005.19     2024.06     45.81 o 
   1  -9   1      369.29      376.61     24.82 o 
   2  -9   1     3769.33     3571.71     64.84 o 
   3  -9   1      153.82      163.88     15.15 o 
   4  -9   1      949.89     1010.63     30.97 o 
   5  -9   1     2961.55     2785.74     51.19 o 
   6  -9   1     1130.13     1089.08     46.02 o 
   7  -9   1     1160.70     1153.24     48.28 o 
   8  -9   1      223.53      213.13     43.19 o 
   9  -9   1      691.36      636.03     68.58 o 
  10  -9   1       76.37       91.97     40.23 o 
  11  -9   1       81.25       91.17     47.41 o 
  12  -9   1      620.17      643.27     76.91 o 
 -13  -8   1      187.24      153.49     51.16 o 
 -12  -8   1      455.93      336.68     62.10 o 
 -11  -8   1       26.10      104.89     40.86 o 
 -10  -8   1     1510.53     1448.86     84.42 o 
  -9  -8   1      391.71      349.09     40.22 o 
  -8  -8   1      434.92      449.47     34.15 o 
  -7  -8   1      439.72      448.04     28.36 o 
  -6  -8   1     1402.90     1320.69     38.70 o 
  -5  -8   1     1910.82     1860.13     48.48 o 
  -4  -8   1     2464.32     2608.94     48.04 o 
  -3  -8   1      589.28      614.73     24.05 o 
  -2  -8   1     2185.46     2279.42     39.10 o 
  -1  -8   1     7781.61     7589.34     98.76 o 
   0  -8   1     1042.67     1090.72     32.23 o 
   1  -8   1     1474.64     1398.79     39.50 o 
   2  -8   1     3225.69     3210.38     53.24 o 
   3  -8   1     1327.13     1252.62     31.07 o 
   4  -8   1     4955.18     4819.34     65.31 o 
   5  -8   1     2505.79     2404.60     46.00 o 
   6  -8   1      485.52      448.30     27.04 o 
   7  -8   1       32.27       30.68     20.19 o 
   8  -8   1     2227.97     2154.58     94.40 o 
   9  -8   1      222.76      177.03     43.05 o 
  10  -8   1      653.87      694.40    165.38 o 
  11  -8   1      890.28      853.51    251.40 o 
  12  -8   1     1213.29     1267.09     96.51 o 
 -13  -7   1       50.72       82.24     49.29 o 
 -12  -7   1     1009.64      927.23     80.34 o 
 -11  -7   1      182.52      143.37     44.02 o 
 -10  -7   1      219.66      206.19     44.59 o 
  -9  -7   1      753.53      816.48     72.05 o 
  -8  -7   1      391.71      444.90     32.27 o 
  -7  -7   1     2706.73     2697.20     64.12 o 
  -6  -7   1      926.18      913.24     32.38 o 
  -5  -7   1     1243.91     1274.70     35.06 o 
  -4  -7   1     1137.71     1183.34     32.09 o 
  -3  -7   1     1103.44     1097.32     37.82 o 
  -2  -7   1     5756.50     5757.87     67.50 o 
  -1  -7   1      423.68      429.16     23.02 o 
   0  -7   1     3338.92     3351.54     54.94 o 
   1  -7   1      406.19      401.79     20.86 o 
   2  -7   1     3243.63     3257.92     46.05 o 
   3  -7   1     1277.07     1217.22     29.24 o 
   4  -7   1     2631.31     2575.91     45.30 o 
   5  -7   1     2951.13     2939.97     59.98 o 
   6  -7   1     3419.52     3390.55     62.22 o 
   7  -7   1     3240.98     3061.58     82.80 o 
   8  -7   1      153.37      168.22     40.73 o 
   9  -7   1     2703.82     2720.60    110.31 o 
  10  -7   1      287.05      208.71     47.60 o 
  11  -7   1      282.39      230.47     51.19 o 
  12  -7   1       22.76       33.38     60.61 o 
 -13  -6   1      139.52      142.97     50.13 o 
 -12  -6   1      259.26      282.94     56.31 o 
 -11  -6   1      369.75      359.65     55.56 o 
 -10  -6   1     1054.85     1031.04     74.09 o 
  -9  -6   1     2472.47     2292.87     96.04 o 
  -8  -6   1       47.14       31.08     18.56 o 
  -7  -6   1      374.59      366.71     24.96 o 
  -6  -6   1     2962.25     2928.93     53.97 o 
  -5  -6   1      165.22      143.49     15.66 o 
  -4  -6   1     3504.23     3569.70     49.88 o 
  -3  -6   1     4156.31     4022.57     55.01 o 
  -2  -6   1     1375.91     1450.22     29.51 o 
  -1  -6   1      915.16      901.21     48.67 o 
   0  -6   1      493.36      464.52     21.72 o 
   1  -6   1     1251.10     1168.00     32.22 o 
   2  -6   1     4270.48     4400.47     53.86 o 
   3  -6   1     5316.05     5338.34     63.48 o 
   4  -6   1       74.66       80.55     12.56 o 
   5  -6   1      396.91      387.99     22.06 o 
   6  -6   1     3893.90     3801.92     64.58 o 
   7  -6   1     1172.30     1098.91     51.90 o 
   8  -6   1     1318.67     1267.05     72.38 o 
   9  -6   1       10.03        6.01     29.45 o 
  10  -6   1      421.63      429.04    170.70 o 
  11  -6   1      136.62      161.01     95.31 o 
  12  -6   1      119.00      100.20     46.96 o 
 -13  -5   1      198.80      187.66     62.60 o 
 -12  -5   1      463.19      573.25     67.02 o 
 -11  -5   1       70.99       80.70     49.32 o 
 -10  -5   1      185.42      122.64     40.36 o 
  -9  -5   1     1343.39     1384.17     74.91 o 
  -8  -5   1       37.96       54.46     19.11 o 
  -7  -5   1      303.76      323.13     23.05 o 
  -6  -5   1      926.82      908.60     31.25 o 
  -5  -5   1     8654.34     8716.93    100.77 o 
  -4  -5   1      100.88      157.29     14.36 o 
  -3  -5   1     3464.78     3452.01     48.21 o 
  -2  -5   1     3592.92     3672.54     47.50 o 
  -1  -5   1     9332.85     9619.34     92.12 o 
   0  -5   1     7393.53     7070.19     76.13 o 
   1  -5   1     1536.41     1602.66     30.87 o 
   2  -5   1     1221.84     1322.20     26.47 o 
   3  -5   1      352.59      351.21     18.22 o 
   4  -5   1     3538.14     3534.64     49.24 o 
   5  -5   1      699.64      752.54     27.80 o 
   6  -5   1      673.90      614.92     29.57 o 
   7  -5   1      334.03      344.42     43.59 o 
   8  -5   1      203.36      181.44     43.39 o 
   9  -5   1      721.21      690.70     60.35 o 
  10  -5   1      161.51      198.12     73.56 o 
  11  -5   1      631.76      602.23    126.86 o 
  12  -5   1      189.09      195.61     52.13 o 
  13  -5   1        9.24       39.46     47.87 o 
 -13  -4   1      194.62      128.60     51.99 o 
 -12  -4   1      286.18      194.93     51.68 o 
 -11  -4   1       47.24       25.86     95.48 o 
 -10  -4   1      956.91      905.42     81.36 o 
  -9  -4   1     2747.15     2537.49     99.08 o 
  -8  -4   1      678.60      615.62     57.28 o 
  -7  -4   1     1746.92     1793.83     42.36 o 
  -6  -4   1     1661.93     1668.30     40.10 o 
  -5  -4   1     8571.18     9010.65    120.03 o 
  -4  -4   1     1549.43     1582.78     32.94 o 
  -3  -4   1     6894.58     6746.14     67.97 o 
  -2  -4   1      749.04      789.12     23.11 o 
  -1  -4   1     9719.99    10201.07     94.92 o 
   0  -4   1     9531.09     9868.25     95.81 o 
   1  -4   1    11385.13    11842.81    102.27 o 
   2  -4   1      887.98      801.72     20.71 o 
   3  -4   1     3773.49     3571.35     45.55 o 
   4  -4   1      646.26      572.10     21.71 o 
   5  -4   1     1973.38     1914.02     47.84 o 
   6  -4   1     4998.69     4950.05     90.16 o 
   7  -4   1      863.86      895.93     46.07 o 
   8  -4   1     6918.49     6654.27    131.46 o 
   9  -4   1       66.06       35.15     67.75 o 
  10  -4   1     1416.91     1408.78     85.70 o 
  11  -4   1     1887.91     1947.27    102.96 o 
  12  -4   1      130.80      183.31     50.79 o 
  13  -4   1      720.80      608.39     79.02 o 
 -14  -3   1      336.40      319.48     71.90 o 
 -13  -3   1      128.86      178.05     53.81 o 
 -12  -3   1      335.14      307.86     56.01 o 
 -11  -3   1     1526.85     1652.23    227.15 o 
 -10  -3   1     1569.21     1554.20     85.24 o 
  -9  -3   1      929.63      930.34     82.69 o 
  -8  -3   1      283.76      320.10     31.13 o 
  -7  -3   1    13658.83    13275.46    161.44 o 
  -6  -3   1     5517.73     5723.94     83.81 o 
  -5  -3   1     2418.25     2395.53     48.56 o 
  -4  -3   1     6634.54     6609.04     75.74 o 
  -3  -3   1     4459.70     4627.66     55.20 o 
  -2  -3   1     6568.18     6894.24     69.22 o 
  -1  -3   1    14243.83    15227.02    131.60 o 
   0  -3   1     3470.07     3555.17     45.67 o 
   1  -3   1     3398.35     3673.11     40.31 o 
   2  -3   1     4280.74     4227.39     54.43 o 
   3  -3   1     2233.08     2240.02     33.08 o 
   4  -3   1      609.57      645.92     25.32 o 
   5  -3   1     3978.30     3824.55     62.59 o 
   6  -3   1     3882.66     3938.47     66.97 o 
   7  -3   1      107.25       99.15     23.06 o 
   8  -3   1     2203.77     2069.44     85.99 o 
   9  -3   1     3769.04     3665.90    124.21 o 
  10  -3   1      399.66      432.78     56.34 o 
  11  -3   1     1172.44     1256.00     86.98 o 
  12  -3   1      211.78      135.52    101.95 o 
  13  -3   1      100.71       30.61     46.90 o 
 -14  -2   1      198.37      142.83     95.31 o 
 -13  -2   1     1005.27     1137.54    134.67 o 
 -12  -2   1      513.33      554.37     66.92 o 
 -11  -2   1      108.04       33.77     70.90 o 
 -10  -2   1      822.84      789.27     68.08 o 
  -9  -2   1      516.08      412.53     52.97 o 
  -8  -2   1     1032.41     1070.30     80.09 o 
  -7  -2   1       68.45       61.47     15.75 o 
  -6  -2   1     2478.65     2480.72     45.96 o 
  -5  -2   1     3792.32     3906.96     69.32 o 
  -4  -2   1     2135.32     2101.35     36.06 o 
  -3  -2   1     7899.28     8240.38     93.86 o 
  -2  -2   1     9257.18     9506.73     90.02 o 
  -1  -2   1    13034.94    13429.05    115.82 o 
   0  -2   1      171.29      165.85      9.49 o 
   1  -2   1     1536.84     1595.74     24.00 o 
   2  -2   1      237.71      224.84     12.09 o 
   3  -2   1      427.34      410.76     19.74 o 
   4  -2   1     2904.28     2849.77     49.00 o 
   5  -2   1      269.81      252.93     22.48 o 
   6  -2   1      836.69      873.50     31.35 o 
   7  -2   1      929.86      852.81     45.84 o 
   8  -2   1      171.14      178.81     43.32 o 
   9  -2   1      894.10      928.83     66.12 o 
  10  -2   1      178.06      271.40     49.70 o 
  11  -2   1        2.17       13.20     38.80 o 
  12  -2   1      422.52      491.03     84.52 o 
  13  -2   1      144.48       87.42    103.12 o 
 -14  -1   1      585.50      584.54     87.01 o 
 -13  -1   1       53.20      -12.07     38.35 o 
 -12  -1   1      142.08      127.17     48.13 o 
 -11  -1   1     1881.00     1966.71    100.85 o 
 -10  -1   1       32.96       -1.37     29.92 o 
  -9  -1   1      921.52     1027.44     69.24 o 
  -8  -1   1      341.12      380.87     29.77 o 
  -7  -1   1      576.69      602.10     30.16 o 
  -6  -1   1     4051.86     4147.73     76.42 o 
  -5  -1   1     1327.26     1210.17     43.19 o 
  -4  -1   1     4916.67     5017.62     60.91 o 
  -3  -1   1    13572.00    14204.57    149.23 o 
  -2  -1   1    11964.27    12448.16    126.77 o 
  -1  -1   1      665.98      660.41     15.36 o 
   0  -1   1    23871.36    25100.29    230.65 o 
   1  -1   1      951.19      961.02     19.69 o 
   2  -1   1    25008.65    26270.77    255.36 o 
   3  -1   1     6160.71     6381.95     77.05 o 
   4  -1   1     1772.23     1740.60     44.36 o 
   5  -1   1     1722.50     1688.11     39.20 o 
   6  -1   1     1081.66      981.84     33.73 o 
   7  -1   1     3145.10     3055.47     79.97 o 
   8  -1   1     1169.31     1131.74     54.60 o 
   9  -1   1       70.14       75.44     34.23 o 
  10  -1   1      445.77      424.12     54.60 o 
  11  -1   1       52.84      136.48     47.22 o 
  12  -1   1      281.39      268.30     64.92 o 
  13  -1   1      190.64      257.88     90.66 o 
 -14   0   1       23.60      -34.14     40.97 o 
 -13   0   1      381.48      478.62     69.26 o 
 -12   0   1      867.70      870.60     79.56 o 
 -11   0   1      834.28      787.34     73.06 o 
 -10   0   1      852.50      874.46     67.35 o 
  -9   0   1       37.27      -14.00     27.16 o 
  -8   0   1     2518.11     2502.45     58.94 o 
  -7   0   1        1.29       10.19     14.55 o 
  -6   0   1     6661.88     6758.54     94.57 o 
  -5   0   1      823.52      867.55     33.55 o 
  -4   0   1     4384.44     4404.16     62.71 o 
  -3   0   1    14153.66    14277.97    224.62 o 
  -2   0   1     1881.23     1979.25     54.24 o 
  -1   0   1    20712.19    22012.65    236.08 o 
   0   0   1      311.03      290.42      9.82 o 
   1   0   1     4084.69     4114.36     58.08 o 
   2   0   1     3911.02     3810.80     49.58 o 
   3   0   1      594.52      681.84     22.71 o 
   4   0   1    10456.73    10650.71    122.57 o 
   5   0   1    20431.41    20023.23    213.95 o 
   6   0   1    13009.03    12833.06    233.34 o 
   7   0   1       76.98       92.19     24.38 o 
   8   0   1       65.30       42.63     24.19 o 
   9   0   1     1304.35     1300.95    125.53 o 
  10   0   1     2792.04     2853.36    115.72 o 
  11   0   1       62.76       25.94     38.71 o 
  12   0   1       49.12       77.18     86.84 o 
  13   0   1      145.01      172.19     57.36 o 
 -14   1   1      585.57      687.91     89.17 o 
 -13   1   1       53.60      110.43     50.09 o 
 -12   1   1      131.72      180.41     50.72 o 
 -11   1   1     1865.28     1933.41    126.20 o 
 -10   1   1       31.18       69.94     49.48 o 
  -9   1   1      860.01      818.09     60.80 o 
  -8   1   1      339.36      334.95     29.05 o 
  -7   1   1      602.31      629.09     32.45 o 
  -6   1   1     3943.63     4054.38     78.76 o 
  -5   1   1     1347.36     1226.03     39.93 o 
  -4   1   1     4860.94     5061.58     98.13 o 
  -3   1   1    13725.35    15078.86    175.58 o 
  -2   1   1    11883.87    12563.70    147.14 o 
  -1   1   1      649.25      621.44     22.91 o 
   0   1   1    23776.93    24802.54    342.58 o 
   1   1   1      915.29      918.96     23.86 o 
   2   1   1    25478.18    26459.79    320.86 o 
   3   1   1     6143.42     6195.30     77.64 o 
   4   1   1     1817.16     1846.47     39.31 o 
   5   1   1     1743.71     1747.55     73.69 o 
   6   1   1     1079.33     1052.77     44.15 o 
   7   1   1     3079.50     3186.84     64.14 o 
   8   1   1     1170.57     1179.59     55.73 o 
   9   1   1       93.97       93.82     35.37 o 
  10   1   1      447.42      474.59     58.17 o 
  11   1   1       44.89       77.49     40.85 o 
  12   1   1      283.39      342.11     64.75 o 
  13   1   1      193.06      224.79     85.68 o 
 -14   2   1      203.44      217.19     61.52 o 
 -13   2   1     1003.90     1065.70    124.54 o 
 -12   2   1      510.41      679.63     74.75 o 
 -11   2   1       95.63       71.21     38.57 o 
 -10   2   1      830.45      871.30     66.79 o 
  -9   2   1      517.49      559.51     58.61 o 
  -8   2   1     1010.21     1096.65     42.49 o 
  -7   2   1       71.95       61.00     17.68 o 
  -6   2   1     2488.12     2621.60     55.32 o 
  -5   2   1     3729.27     3836.42     73.35 o 
  -4   2   1     2128.48     2117.94     48.01 o 
  -3   2   1     7847.08     8221.99    117.67 o 
  -2   2   1     9468.70     9710.33    119.33 o 
  -1   2   1    12981.01    13461.12    235.82 o 
   0   2   1      148.25      163.59     16.98 o 
   1   2   1     1475.98     1558.90     40.72 o 
   2   2   1      221.22      286.04    143.30 o 
   3   2   1      371.57      337.98     19.47 o 
   4   2   1     2982.91     2832.97     50.34 o 
   5   2   1      261.59      264.06     21.21 o 
   6   2   1      804.60      734.66     32.50 o 
   7   2   1      878.83      901.18     37.24 o 
   8   2   1      132.64      185.20     31.51 o 
   9   2   1      890.79      884.46     61.11 o 
  10   2   1      189.76      248.56     48.02 o 
  11   2   1        0.71       14.08     37.80 o 
  12   2   1      402.94      416.65     66.34 o 
  13   2   1      134.01      188.77     55.99 o 
 -14   3   1      355.00      450.31     72.23 o 
 -13   3   1      124.19       46.55    126.20 o 
 -12   3   1      332.01      317.60     57.93 o 
 -11   3   1     1530.57     1382.09     88.86 o 
 -10   3   1     1597.75     1546.74     85.07 o 
  -9   3   1      919.36      941.29     51.86 o 
  -8   3   1      269.16      228.05     25.30 o 
  -7   3   1    13586.62    13485.85    166.90 o 
  -6   3   1     5507.47     5623.14    100.46 o 
  -5   3   1     2388.51     2391.02     82.52 o 
  -4   3   1     6546.03     6584.18    136.68 o 
  -3   3   1     4412.64     4621.65     73.59 o 
  -2   3   1     6270.38     6603.11     93.01 o 
  -1   3   1    14160.80    15053.71    182.28 o 
   0   3   1     3386.08     3470.26     66.59 o 
   1   3   1     3376.09     3749.54     69.66 o 
   2   3   1     4392.93     4221.16    120.88 o 
   3   3   1     2139.55     2113.62     63.15 o 
   4   3   1      638.34      668.85     28.11 o 
   5   3   1     3958.00     3707.11     64.84 o 
   6   3   1     3840.57     3793.78     69.96 o 
   7   3   1       80.42      103.23     19.90 o 
   8   3   1     2155.54     2104.83     73.51 o 
   9   3   1     3688.88     3780.38    102.91 o 
  10   3   1      385.19      482.93     83.69 o 
  11   3   1     1138.72     1149.08     97.47 o 
  12   3   1      189.39      277.12     62.60 o 
  13   3   1       96.82       91.26     53.43 o 
 -13   4   1      213.69      146.17     54.67 o 
 -12   4   1      308.31      330.37     78.87 o 
 -11   4   1       45.47       50.42     37.77 o 
 -10   4   1     1004.64      883.07     71.21 o 
  -9   4   1     2768.62     2785.34     81.05 o 
  -8   4   1      669.06      603.45     47.74 o 
  -7   4   1     1773.25     1848.39     60.01 o 
  -6   4   1     1666.89     1554.25     51.44 o 
  -5   4   1     8560.01     8681.36    131.64 o 
  -4   4   1     1501.15     1506.44     86.33 o 
  -3   4   1     7172.97     6848.99    123.43 o 
  -2   4   1      735.56      783.17     28.56 o 
  -1   4   1     9896.40    10332.62    132.87 o 
   0   4   1     9465.63    10098.58    155.69 o 
   1   4   1    11291.37    11849.54    178.71 o 
   2   4   1      857.26      767.34     35.18 o 
   3   4   1     3760.46     3493.85     85.02 o 
   4   4   1      688.83      683.93     45.34 o 
   5   4   1     1974.50     1865.92     46.34 o 
   6   4   1     4948.01     4798.00     81.72 o 
   7   4   1      891.89      840.07     39.27 o 
   8   4   1     6716.25     6270.03    131.05 o 
   9   4   1       62.38       70.95     30.36 o 
  10   4   1     1462.86     1444.89    191.62 o 
  11   4   1     1833.96     1818.46    210.22 o 
  12   4   1      122.23       93.05     66.09 o 
  13   4   1      722.67      618.77     80.19 o 
 -13   5   1      190.74      221.13     59.02 o 
 -12   5   1      462.79      547.40     67.76 o 
 -11   5   1       83.57      104.76     43.32 o 
 -10   5   1      199.80      152.48     43.32 o 
  -9   5   1     1353.88     1493.20     59.25 o 
  -8   5   1       38.63       16.69     23.65 o 
  -7   5   1      312.19      307.78     31.45 o 
  -6   5   1      926.52      931.06     42.44 o 
  -5   5   1     8626.77     8960.96    134.05 o 
  -4   5   1      111.88      175.00     20.86 o 
  -3   5   1     3434.71     3302.45     64.37 o 
  -2   5   1     3673.50     3762.66     94.56 o 
  -1   5   1     9289.37     9544.52    129.03 o 
   0   5   1     7407.90     7192.93    124.39 o 
   1   5   1     1575.59     1677.35     34.75 o 
   2   5   1     1206.54     1358.23     44.85 o 
   3   5   1      341.27      346.37     31.68 o 
   4   5   1     3597.37     3612.42    216.03 o 
   5   5   1      670.16      655.32     44.99 o 
   6   5   1      662.61      690.36     35.29 o 
   7   5   1      364.37      375.58     29.56 o 
   8   5   1      199.60      221.32     35.11 o 
   9   5   1      755.21      749.19     70.53 o 
  10   5   1      159.47      147.12     43.68 o 
  11   5   1      641.76      686.80    100.63 o 
  12   5   1      180.76      253.03     58.46 o 
  13   5   1       12.69      -39.80     39.80 o 
 -13   6   1      158.14      151.43     66.75 o 
 -12   6   1      249.11      202.24     99.96 o 
 -11   6   1      384.72      408.94     79.04 o 
 -10   6   1     1101.36     1119.99     76.55 o 
  -9   6   1     2526.24     2427.69     68.03 o 
  -8   6   1       39.46       38.55     25.34 o 
  -7   6   1      377.09      334.10     33.29 o 
  -6   6   1     2925.26     3046.24     73.46 o 
  -5   6   1      169.72      165.79     22.35 o 
  -4   6   1     3525.03     3642.71     90.75 o 
  -3   6   1     4048.18     3886.46     90.86 o 
  -2   6   1     1343.14     1459.61     40.64 o 
  -1   6   1      987.66     1008.38     23.01 o 
   0   6   1      522.18      501.75     26.43 o 
   1   6   1     1240.85     1181.44     29.45 o 
   2   6   1     4140.84     4321.54     89.94 o 
   3   6   1     5470.61     5451.79    112.23 o 
   4   6   1       62.03       49.26     25.24 o 
   5   6   1      416.35      389.66     41.68 o 
   6   6   1     3890.34     3925.85     86.26 o 
   7   6   1     1159.96     1110.93     46.88 o 
   8   6   1     1279.51     1275.69     61.36 o 
   9   6   1        7.76       18.69     37.16 o 
  10   6   1      387.75      326.68     60.44 o 
  11   6   1      129.33      229.45     54.81 o 
  12   6   1      107.30        7.48     43.72 o 
 -13   7   1       50.00      107.59     59.94 o 
 -12   7   1      988.39      998.42     86.94 o 
 -11   7   1      196.20      191.60     56.79 o 
 -10   7   1      225.73      214.52     47.33 o 
  -9   7   1      747.96      655.61     70.54 o 
  -8   7   1      403.65      449.48     69.86 o 
  -7   7   1     2807.74     2716.93    105.68 o 
  -6   7   1      927.16      896.10     44.06 o 
  -5   7   1     1211.05     1219.35     46.81 o 
  -4   7   1     1229.24     1178.47     42.45 o 
  -3   7   1     1137.38     1110.93     39.41 o 
  -2   7   1     5798.45     5408.76     92.99 o 
  -1   7   1      417.67      386.73     17.77 o 
   0   7   1     3398.08     3308.61     98.65 o 
   1   7   1      416.37      403.33     20.42 o 
   2   7   1     3201.63     3240.00     74.75 o 
   3   7   1     1309.68     1334.39     51.05 o 
   4   7   1     2592.15     2540.60     77.98 o 
   5   7   1     2959.60     2839.58     89.45 o 
   6   7   1     3442.83     3437.38     82.61 o 
   7   7   1     3103.74     2871.09     84.51 o 
   8   7   1      154.33      202.89     34.36 o 
   9   7   1     2743.34     2947.00     95.50 o 
  10   7   1      308.68      328.19     53.42 o 
  11   7   1      299.37      337.16     59.14 o 
  12   7   1       22.21       59.63     57.62 o 
 -13   8   1      164.07      132.95     56.48 o 
 -12   8   1      458.74      487.94     66.91 o 
 -11   8   1       23.13       45.03     39.71 o 
 -10   8   1     1518.28     1592.24     88.45 o 
  -9   8   1      417.45      391.54     43.08 o 
  -8   8   1      460.44      489.19     45.95 o 
  -7   8   1      460.69      394.36     37.33 o 
  -6   8   1     1408.27     1401.65     80.75 o 
  -5   8   1     1930.01     1877.78     57.19 o 
  -4   8   1     2500.98     2560.91     65.78 o 
  -3   8   1      596.98      658.28     53.09 o 
  -2   8   1     2163.41     2184.78     54.58 o 
  -1   8   1     7942.74     7827.97     94.44 o 
   0   8   1     1007.34      984.69     36.71 o 
   1   8   1     1542.53     1605.43     33.14 o 
   2   8   1     3190.74     3036.92     58.91 o 
   3   8   1     1278.84     1123.18     48.69 o 
   4   8   1     4994.92     4960.52    113.92 o 
   5   8   1     2484.44     2551.33     84.32 o 
   6   8   1      518.97      554.31     41.10 o 
   7   8   1       32.35       28.75     66.65 o 
   8   8   1     2273.91     2131.60     78.24 o 
   9   8   1      219.73      245.97     39.12 o 
  10   8   1      654.80      581.22     62.51 o 
  11   8   1      921.28     1021.79     85.32 o 
  12   8   1     1237.08     1355.71    135.16 o 
 -12   9   1       19.13      -37.89     39.07 o 
 -11   9   1      452.12      518.55     73.06 o 
 -10   9   1      144.41      164.89     44.59 o 
  -9   9   1      819.61      885.79    100.29 o 
  -8   9   1       74.29      100.81     33.46 o 
  -7   9   1      776.94      785.28     47.94 o 
  -6   9   1      549.08      526.42     34.15 o 
  -5   9   1     2013.12     1985.36     61.02 o 
  -4   9   1     1788.83     1729.59     82.12 o 
  -3   9   1     3438.24     3548.03     75.96 o 
  -2   9   1      441.49      448.33     28.09 o 
  -1   9   1     2164.92     2175.29     42.13 o 
   0   9   1     2135.46     2113.83     53.42 o 
   1   9   1      386.80      449.22     29.08 o 
   2   9   1     3784.24     3733.52     65.86 o 
   3   9   1      177.23      188.94     30.72 o 
   4   9   1     1008.73     1165.36     82.03 o 
   5   9   1     2970.15     2848.84     91.01 o 
   6   9   1     1152.98     1149.44    135.50 o 
   7   9   1     1136.94     1067.15     97.79 o 
   8   9   1      239.86      265.72     39.93 o 
   9   9   1      684.25      724.39     57.53 o 
  10   9   1       82.65      129.60     55.17 o 
  11   9   1       83.25       11.96     40.52 o 
  12   9   1      630.97      695.53     79.03 o 
 -12  10   1       98.46       95.58     50.54 o 
 -11  10   1     1719.43     1705.91     98.33 o 
 -10  10   1      291.07      386.89     75.05 o 
  -9  10   1      153.60      135.61     36.38 o 
  -8  10   1     2113.02     2269.72     88.65 o 
  -7  10   1      190.48      116.39     33.07 o 
  -6  10   1      102.25      135.19     23.00 o 
  -5  10   1     1813.50     1730.99     58.71 o 
  -4  10   1      801.86      825.34     40.03 o 
  -3  10   1     2231.95     2194.37     59.80 o 
  -2  10   1      474.10      463.70     22.44 o 
  -1  10   1      371.51      414.57     18.71 o 
   0  10   1      412.21      378.75     28.08 o 
   1  10   1     4049.93     3880.05     59.35 o 
   2  10   1      678.50      702.93     26.55 o 
   3  10   1      128.00      127.81     19.36 o 
   4  10   1     2608.31     2574.29     80.16 o 
   5  10   1     2301.11     2347.15     82.94 o 
   6  10   1     1918.42     2080.51     83.71 o 
   7  10   1       68.41       26.17     26.80 o 
   8  10   1      592.41      625.05     51.87 o 
   9  10   1      269.38      258.90     41.98 o 
  10  10   1      738.04      928.32     85.94 o 
  11  10   1      646.03      729.28    115.24 o 
 -12  11   1       17.99       46.16     70.40 o 
 -11  11   1      818.59     1059.39    120.22 o 
 -10  11   1      801.42      828.91     97.30 o 
  -9  11   1     1154.51     1156.70     88.84 o 
  -8  11   1      203.63      215.60     36.12 o 
  -7  11   1      161.23      136.57     30.23 o 
  -6  11   1      958.86      988.19     50.98 o 
  -5  11   1     2077.43     2101.55     66.47 o 
  -4  11   1     1513.55     1481.47     53.66 o 
  -3  11   1      837.51      817.22     31.41 o 
  -2  11   1     5855.63     5663.39    126.84 o 
  -1  11   1       46.36       76.63     17.73 o 
   0  11   1     1296.82     1332.74     45.59 o 
   1  11   1     2837.08     2741.93     68.50 o 
   2  11   1      800.10      863.68     56.93 o 
   3  11   1     2726.27     2656.91    132.08 o 
   4  11   1     3987.43     3852.37    125.55 o 
   5  11   1     3543.33     3242.26    180.00 o 
   6  11   1      318.69      268.67     80.37 o 
   7  11   1     5234.82     5214.20    155.90 o 
   8  11   1      165.15      -56.12     95.31 o 
   9  11   1      576.35      649.03     81.86 o 
  10  11   1      386.05      339.19     96.97 o 
  11  11   1      586.03      574.53    103.95 o 
 -11  12   1      316.84      421.10     92.66 o 
  -9  12   1      122.56      151.94     55.69 o 
  -8  12   1      368.42      538.58     62.54 o 
  -7  12   1      163.68      203.35     46.19 o 
  -6  12   1      614.29      588.98     60.08 o 
  -5  12   1      578.91      555.64     57.04 o 
  -4  12   1     1382.37     1334.29     75.40 o 
  -3  12   1     1014.32      983.03    118.23 o 
  -2  12   1     2346.76     2292.41    117.56 o 
  -1  12   1     1806.16     1800.61    105.11 o 
   0  12   1        2.49       17.44     26.61 o 
   1  12   1      469.63      472.42     33.85 o 
   2  12   1      610.04      544.90     37.40 o 
   3  12   1     3169.75     3027.70     80.91 o 
   4  12   1     5041.31     4923.11    130.75 o 
   5  12   1     2037.55     2029.79     96.56 o 
   6  12   1      236.89      210.88     75.05 o 
   7  12   1      648.22      721.83     70.04 o 
   8  12   1     1015.95     1122.90    220.35 o 
   9  12   1      300.83      176.93     62.34 o 
  10  12   1      443.67      362.97     68.06 o 
  11  12   1       95.94      168.04     81.70 o 
 -11  13   1      254.25      216.20     83.36 o 
  -9  13   1       19.97      -20.39     47.96 o 
  -8  13   1      159.49      140.52     46.61 o 
  -7  13   1     1634.76     1599.50    148.12 o 
  -6  13   1      368.59      291.88     48.74 o 
  -5  13   1      528.14      428.88     53.50 o 
  -4  13   1     1170.44     1078.08     96.97 o 
  -3  13   1        4.47       14.16     28.08 o 
  -2  13   1     2246.12     2195.27     96.95 o 
  -1  13   1     2351.88     2166.24     96.91 o 
   0  13   1       80.22       97.52     34.87 o 
   1  13   1      151.09      147.57     38.43 o 
   2  13   1      800.34      934.03    117.06 o 
   3  13   1      843.75      837.60     67.53 o 
   4  13   1     1485.15     1431.49     83.17 o 
   5  13   1      153.36      148.23     42.90 o 
   6  13   1      407.75      357.18     54.89 o 
   7  13   1      602.57      417.11    109.26 o 
   8  13   1       69.15       24.58     48.67 o 
   9  13   1      477.85      345.97     68.90 o 
  10  13   1      166.83      179.10     66.14 o 
 -10  14   1      733.44      634.64    153.43 o 
  -9  14   1      561.55      469.69     79.54 o 
  -8  14   1      664.91      735.77     77.88 o 
  -7  14   1      262.67      211.22     52.06 o 
  -6  14   1      671.43      604.65     65.53 o 
  -5  14   1      878.90      846.20     69.58 o 
  -4  14   1      191.75      184.34     58.95 o 
  -3  14   1      419.05      315.52     49.70 o 
  -2  14   1       62.38       10.10     31.49 o 
  -1  14   1      699.62      749.21     64.39 o 
   0  14   1      138.46      122.05     38.35 o 
   1  14   1      876.11      962.76     71.26 o 
   2  14   1     2199.24     2081.00    100.34 o 
   3  14   1     2968.23     2803.13    196.27 o 
   4  14   1      660.42      620.40     68.53 o 
   5  14   1      118.85      116.49     42.72 o 
   6  14   1      790.24      652.48     72.21 o 
   7  14   1      438.98      404.49    101.95 o 
   8  14   1      869.04     1010.60     89.33 o 
   9  14   1      142.54      171.91     98.63 o 
  10  14   1      743.34      718.37     91.28 o 
 -10  15   1      279.87      183.32    137.82 o 
  -9  15   1      204.09      118.36     58.56 o 
  -8  15   1       71.11       83.05     49.27 o 
  -7  15   1      981.66      916.51     78.39 o 
  -6  15   1      185.50      143.06     52.31 o 
  -5  15   1      670.02      756.27     69.79 o 
  -4  15   1      790.43      862.07    106.77 o 
  -3  15   1      444.64      471.15     90.83 o 
  -2  15   1      661.82      723.66     66.95 o 
  -1  15   1      194.53      183.56     44.96 o 
   0  15   1     3926.33     3838.57    139.94 o 
   1  15   1      173.60      166.96     46.02 o 
   2  15   1      438.32      366.30     63.76 o 
   3  15   1     1109.54     1152.25     83.04 o 
   4  15   1     1285.80     1228.40    138.15 o 
   5  15   1      472.80      409.16     94.32 o 
   6  15   1      391.70      402.85    134.00 o 
   7  15   1      328.10      542.31    112.91 o 
   8  15   1      138.12       66.43    168.37 o 
   9  15   1      686.09      529.36    162.73 o 
  -9  16   1      448.68      527.50    162.89 o 
  -8  16   1       50.96       24.92     45.58 o 
  -7  16   1        8.00      -10.85     42.43 o 
  -6  16   1      288.87      221.18     84.35 o 
  -5  16   1      271.81      257.36     53.71 o 
  -4  16   1       15.85       29.02     36.22 o 
  -3  16   1      379.42      377.44     55.65 o 
  -2  16   1      418.52      368.91     88.50 o 
  -1  16   1      437.49      412.82    108.26 o 
   0  16   1      596.45      559.44     67.22 o 
   1  16   1      761.69      689.63     70.89 o 
   2  16   1      796.73      826.09     75.96 o 
   3  16   1     1053.77     1063.64    149.11 o 
   4  16   1      127.81      194.86     51.96 o 
   5  16   1       77.16      138.67     49.90 o 
   6  16   1     1512.98     1437.85    100.05 o 
   7  16   1        2.95       67.08     90.66 o 
   8  16   1      796.10      904.55    180.49 o 
   9  16   1      316.09     -135.16    135.16 o 
  -9  17   1      656.83      709.70    153.10 o 
  -8  17   1      268.28      346.67     67.85 o 
  -7  17   1      326.58      368.75     65.44 o 
  -6  17   1      668.15      574.86    106.60 o 
  -5  17   1      550.67      555.94    129.35 o 
  -4  17   1      219.53      252.54     54.38 o 
  -3  17   1     1236.93     1316.79     92.84 o 
  -2  17   1      441.42      395.59     59.39 o 
  -1  17   1      110.99      129.55     47.82 o 
   0  17   1      363.38      340.21     82.86 o 
   1  17   1      102.43      107.95     46.62 o 
   2  17   1      146.65      136.40     47.97 o 
   3  17   1      362.26      265.81     56.92 o 
   4  17   1      594.87      695.82     77.21 o 
   5  17   1      259.85      258.82     90.66 o 
   6  17   1      175.08      208.92     56.78 o 
   7  17   1      288.47      241.77    105.94 o 
   8  17   1       64.02      -99.63     99.63 o 
  -8  18   1       70.12       53.61     53.30 o 
  -7  18   1       63.33      -11.11     44.36 o 
  -6  18   1      498.47      584.82    113.91 o 
  -5  18   1      492.95      452.27     82.36 o 
  -4  18   1      131.02      101.02     75.88 o 
  -3  18   1     1106.70     1002.28     88.76 o 
  -2  18   1        2.25      -26.80     69.74 o 
  -1  18   1     2939.12     2912.98    400.84 o 
   0  18   1      445.04      453.02     70.40 o 
   1  18   1      294.88      274.62     59.27 o 
   2  18   1     1220.82     1424.54    100.37 o 
   3  18   1      829.50      917.55     86.18 o 
   4  18   1      547.73      577.78     83.02 o 
   5  18   1      399.86      449.51     71.06 o 
   6  18   1      225.69      159.41     92.99 o 
   7  18   1        3.30      -44.50     84.02 o 
  -7  19   1      654.26      756.86     89.81 o 
  -6  19   1      171.78      198.93     92.32 o 
  -5  19   1      129.38      207.33     59.78 o 
  -4  19   1      763.52      833.07     88.35 o 
  -3  19   1       84.71       49.25     48.68 o 
  -2  19   1      189.13      212.65     58.12 o 
  -1  19   1       35.64       35.02     42.62 o 
   0  19   1      969.65      840.09     84.40 o 
   1  19   1      133.07      205.90     66.09 o 
   2  19   1      624.25      678.45     82.52 o 
   3  19   1      289.48      231.55     62.93 o 
   4  19   1        0.59       16.25     47.37 o 
   5  19   1      566.73      628.76     83.26 o 
   6  19   1       64.19      121.55     82.69 o 
  -6  20   1      520.33      510.10    116.23 o 
  -5  20   1      186.63      211.20    101.62 o 
  -4  20   1       67.87       57.61     49.98 o 
  -3  20   1      108.49       60.47     50.00 o 
  -2  20   1       47.05       35.23     47.46 o 
  -1  20   1        8.49       37.33     87.84 o 
   0  20   1      378.32      474.82     87.51 o 
   1  20   1      227.04      227.14     65.96 o 
   2  20   1      225.85      191.38     61.17 o 
   3  20   1      141.78      101.82     55.94 o 
   4  20   1       55.59       23.81     51.70 o 
   5  20   1      285.96      229.64     66.90 o 
  -4  21   1       43.18       47.29     64.92 o 
  -3  21   1      115.30      105.54     55.63 o 
  -2  21   1      340.54      400.45     75.78 o 
  -1  21   1      487.58      715.32    214.87 o 
   0  21   1      377.70      426.56     88.01 o 
   1  21   1      316.55      216.26     73.23 o 
   2  21   1      744.80      692.33     87.45 o 
   3  21   1      245.90      196.99     66.46 o 
   4  21   1      176.62      148.95     64.64 o 
  -2  22   1      274.79      227.23     81.03 o 
  -1  22   1      209.48      324.69     74.78 o 
   0  22   1       21.30       10.08     57.66 o 
   1  22   1      555.12      538.92     84.89 o 
  -2 -22   2       41.09      -33.86     43.84 o 
  -1 -22   2        2.50      -15.61     40.53 o 
   0 -22   2      101.78       69.10     52.44 o 
  -5 -21   2      359.38      331.12    103.95 o 
  -4 -21   2      402.14      481.89     70.52 o 
  -3 -21   2       65.65       94.15     48.11 o 
  -2 -21   2        5.88       17.39     52.97 o 
  -1 -21   2      363.64      398.64     66.05 o 
   0 -21   2      144.32       74.37     44.43 o 
   1 -21   2      293.43      204.78     57.15 o 
   2 -21   2      150.76      214.07     56.03 o 
   3 -21   2      276.70      303.64     62.48 o 
  -6 -20   2       15.38       26.05     43.37 o 
  -5 -20   2        5.14      -34.86     40.46 o 
  -4 -20   2      134.41      227.41     57.16 o 
  -3 -20   2      149.92      223.39     53.59 o 
  -2 -20   2      348.88      298.44     59.06 o 
  -1 -20   2      130.84      136.44     50.39 o 
   0 -20   2      341.52      325.30     59.88 o 
   1 -20   2      130.56       51.85     42.00 o 
   2 -20   2      156.31      143.85     48.71 o 
   3 -20   2      127.32      176.69     52.34 o 
   4 -20   2      119.00      158.74     51.99 o 
   5 -20   2        9.14       -6.31     64.09 o 
  -7 -19   2       56.95      -11.62     60.44 o 
  -6 -19   2      228.47      223.94     45.88 o 
  -5 -19   2      410.89      331.53     48.81 o 
  -4 -19   2      225.75      148.16     39.18 o 
  -3 -19   2      781.80      890.03     63.14 o 
  -2 -19   2        4.20      -28.02     28.02 o 
  -1 -19   2      323.57      291.55     42.46 o 
   0 -19   2      253.66      170.60     38.83 o 
   1 -19   2      631.68      653.29     54.99 o 
   2 -19   2      462.20      428.35     47.63 o 
   3 -19   2      103.50      142.83     37.19 o 
   4 -19   2       54.17       19.98     32.25 o 
   5 -19   2      101.11       10.63     59.78 o 
   6 -19   2      386.57      274.98     83.36 o 
  -8 -18   2       40.06       70.22     47.40 o 
  -7 -18   2      657.41      690.41     73.66 o 
  -6 -18   2      817.12      908.16     64.58 o 
  -5 -18   2      111.69       86.24     57.95 o 
  -4 -18   2      615.43      709.56    102.12 o 
  -3 -18   2       70.94      125.90     35.56 o 
  -2 -18   2      580.31      515.67     48.99 o 
  -1 -18   2      175.98      211.44     62.44 o 
   0 -18   2      747.39      772.80     54.93 o 
   1 -18   2       18.61       -4.19     26.31 o 
   2 -18   2      664.50      657.25     52.40 o 
   3 -18   2      398.97      392.06     44.91 o 
   4 -18   2     1045.09     1065.55     64.34 o 
   5 -18   2      507.55      604.79     68.79 o 
   6 -18   2       64.51       73.85     44.15 o 
   7 -18   2      412.30      374.27     91.99 o 
  -9 -17   2       74.18       14.94     62.77 o 
  -8 -17   2      158.32      223.82     83.69 o 
  -7 -17   2      748.27      842.25     75.60 o 
  -6 -17   2      332.91      382.54     46.60 o 
  -5 -17   2      162.62      153.05     37.26 o 
  -4 -17   2      106.07      112.34     34.80 o 
  -3 -17   2      307.33      356.00     42.25 o 
  -2 -17   2      653.59      753.64     56.46 o 
  -1 -17   2        3.39      -14.33     23.95 o 
   0 -17   2       39.47       21.18     25.93 o 
   1 -17   2      610.20      497.79     45.70 o 
   2 -17   2       65.12       11.18     38.77 o 
   3 -17   2      457.14      591.05     65.26 o 
   4 -17   2      773.07      847.45     57.65 o 
   5 -17   2       11.54       14.16     35.40 o 
   6 -17   2       39.40       91.54     44.15 o 
   7 -17   2       97.50      113.58     48.23 o 
   8 -17   2      120.18       -2.32     62.10 o 
 -10 -16   2       53.99       -6.97     63.76 o 
  -9 -16   2      121.15      185.64     73.73 o 
  -8 -16   2      336.36      321.22     54.23 o 
  -7 -16   2      221.61      164.76    108.60 o 
  -6 -16   2       58.08       59.84     32.82 o 
  -5 -16   2     1664.14     1620.05     72.50 o 
  -4 -16   2      327.73      341.82     40.84 o 
  -3 -16   2      742.94      661.20     49.94 o 
  -2 -16   2     1953.82     1748.39     98.13 o 
  -1 -16   2      264.44      276.09     37.08 o 
   0 -16   2     1634.73     1610.77     68.02 o 
   1 -16   2       84.75      121.15     31.22 o 
   2 -16   2     2310.77     2208.34     77.75 o 
   3 -16   2      770.13      781.94     52.24 o 
   4 -16   2      735.10      710.27     52.29 o 
   5 -16   2      529.42      571.54     49.36 o 
   6 -16   2      105.13       77.16     60.77 o 
   7 -16   2      803.79      946.65     78.05 o 
   8 -16   2     1088.67     1210.49    133.17 o 
 -10 -15   2      184.52      107.27     70.40 o 
  -9 -15   2       15.85       17.27     52.80 o 
  -8 -15   2     1087.72     1342.68     83.92 o 
  -7 -15   2      208.70      242.11     46.99 o 
  -6 -15   2       86.10       58.87     30.70 o 
  -5 -15   2      463.61      495.39     48.63 o 
  -4 -15   2      290.11      340.85     39.82 o 
  -3 -15   2     1581.47     1514.57     66.71 o 
  -2 -15   2       21.22       -7.28     21.64 o 
  -1 -15   2      485.95      494.80     43.45 o 
   0 -15   2        5.11       10.10     23.03 o 
   1 -15   2     1640.39     1549.55     65.12 o 
   2 -15   2      334.60      337.06     54.24 o 
   3 -15   2      787.91      788.88     50.93 o 
   4 -15   2      165.11      226.53     35.82 o 
   5 -15   2      692.78      740.64     67.02 o 
   6 -15   2      730.66      613.94     66.38 o 
   7 -15   2      263.29      234.52     50.30 o 
   8 -15   2      307.43      447.67     91.33 o 
   9 -15   2      315.06      437.37     97.64 o 
 -11 -14   2       43.55      101.62     74.72 o 
 -10 -14   2      159.01      227.49     76.71 o 
  -9 -14   2      935.13      973.04    114.24 o 
  -8 -14   2      284.39      296.15     50.74 o 
  -7 -14   2      813.57      966.75    160.90 o 
  -6 -14   2      139.14      144.38     42.09 o 
  -5 -14   2      197.56      136.53     31.42 o 
  -4 -14   2      745.25      713.76     59.24 o 
  -3 -14   2      540.72      529.03     44.93 o 
  -2 -14   2      890.48      863.89     50.64 o 
  -1 -14   2     1869.24     1745.12     98.09 o 
   0 -14   2     2880.32     2812.29     81.12 o 
   1 -14   2     1064.06     1134.00     54.38 o 
   2 -14   2      364.24      400.06     37.55 o 
   3 -14   2     1155.43     1155.18     56.49 o 
   4 -14   2       44.63       31.98     35.75 o 
   5 -14   2      429.77      373.73     38.61 o 
   6 -14   2      766.08      828.77     69.44 o 
   7 -14   2      709.14      791.35     73.58 o 
   8 -14   2       99.26      103.95     65.42 o 
   9 -14   2       70.49       39.19     63.76 o 
 -11 -13   2       50.58       25.24     61.11 o 
 -10 -13   2      872.97      914.74     78.58 o 
  -9 -13   2      431.94      465.71     57.57 o 
  -8 -13   2      289.91      359.01     63.49 o 
  -7 -13   2      190.01      190.16     32.58 o 
  -6 -13   2     1941.64     1922.17     60.41 o 
  -5 -13   2      754.09      808.27     40.90 o 
  -4 -13   2      364.98      330.16     31.21 o 
  -3 -13   2     2449.66     2463.20     61.56 o 
  -2 -13   2      342.38      320.90     41.16 o 
  -1 -13   2     3283.71     3180.97     80.00 o 
   0 -13   2      378.46      356.95     28.76 o 
   1 -13   2      447.91      436.74     30.99 o 
   2 -13   2      372.69      347.72     34.09 o 
   3 -13   2     4861.34     4872.81    117.34 o 
   4 -13   2     1047.37     1078.03     47.73 o 
   5 -13   2      143.27      153.20     24.17 o 
   6 -13   2      144.01      172.69     25.75 o 
   7 -13   2      325.95      290.76     34.31 o 
   8 -13   2      189.83      300.32     52.47 o 
   9 -13   2       63.84       73.39     43.68 o 
  10 -13   2      418.45      413.52     65.37 o 
 -12 -12   2      224.72      140.81     75.05 o 
 -11 -12   2      201.32      250.36    115.24 o 
 -10 -12   2      606.04      793.78     74.39 o 
  -9 -12   2      327.58      269.92     48.94 o 
  -8 -12   2      149.05      158.74     31.92 o 
  -7 -12   2     1163.88     1272.90     92.45 o 
  -6 -12   2      245.06      199.75     29.52 o 
  -5 -12   2      211.32      190.96     25.05 o 
  -4 -12   2     1456.58     1472.02     48.38 o 
  -3 -12   2      686.06      750.43     35.72 o 
  -2 -12   2      229.04      282.22     24.54 o 
  -1 -12   2      557.48      595.46     36.33 o 
   0 -12   2      959.21      911.44     37.18 o 
   1 -12   2       95.88      103.03     19.00 o 
   2 -12   2     2293.85     2237.30     56.93 o 
   3 -12   2       10.84      -15.96     15.96 o 
   4 -12   2     1157.80     1151.43     42.42 o 
   5 -12   2      297.95      298.60     31.31 o 
   6 -12   2      136.94      146.88     24.61 o 
   7 -12   2       39.37       40.31     21.67 o 
   8 -12   2      416.09      443.51     57.51 o 
   9 -12   2     1647.93     1727.52    100.03 o 
  10 -12   2      269.18      352.69     60.73 o 
 -12 -11   2      187.13      302.21     57.04 o 
 -11 -11   2       43.07       25.34     31.16 o 
 -10 -11   2      274.40      277.33     41.88 o 
  -9 -11   2      218.30      253.89     30.48 o 
  -8 -11   2     1195.12     1243.83     50.17 o 
  -7 -11   2     1291.36     1366.56     49.76 o 
  -6 -11   2      381.23      428.52     41.64 o 
  -5 -11   2     3944.32     3719.26     65.30 o 
  -4 -11   2      579.74      558.58     33.32 o 
  -3 -11   2     1829.81     1823.71     54.21 o 
  -2 -11   2     1949.55     1978.92     49.94 o 
  -1 -11   2     3063.43     3216.55     63.92 o 
   0 -11   2      269.47      234.20     21.26 o 
   1 -11   2     4228.79     4204.99     74.90 o 
   2 -11   2      772.86      803.49     35.12 o 
   3 -11   2     5584.11     5448.71     84.05 o 
   4 -11   2     5522.42     5412.56     85.49 o 
   5 -11   2      855.06      790.05     33.28 o 
   6 -11   2     2020.24     2032.36     56.45 o 
   7 -11   2       23.11       -4.60     24.58 o 
   8 -11   2     1784.21     1860.90     94.77 o 
   9 -11   2       81.80       88.15     40.64 o 
  10 -11   2      587.93      389.62     61.33 o 
  11 -11   2      758.72      729.98     79.15 o 
 -12 -10   2       14.52      -12.35     39.76 o 
 -11 -10   2       70.87       -6.86     29.15 o 
 -10 -10   2       42.37      -11.09     26.43 o 
  -9 -10   2      288.20      321.72     32.40 o 
  -8 -10   2     2000.06     1982.38     60.31 o 
  -7 -10   2      651.97      645.47     40.32 o 
  -6 -10   2      744.93      734.17     39.85 o 
  -5 -10   2     2181.54     2122.58     47.55 o 
  -4 -10   2     1756.91     1802.64     40.95 o 
  -3 -10   2     1732.76     1641.11     35.95 o 
  -2 -10   2     3524.95     3545.46     67.40 o 
  -1 -10   2     1442.04     1436.05     40.51 o 
   0 -10   2      999.57      964.54     47.32 o 
   1 -10   2     1605.64     1514.03     42.14 o 
   2 -10   2     2043.44     1989.76     45.71 o 
   3 -10   2      792.18      772.54     31.74 o 
   4 -10   2       43.84       33.19     13.92 o 
   5 -10   2      424.78      404.75     25.38 o 
   6 -10   2      130.68      171.69     23.35 o 
   7 -10   2     1011.07     1039.67     69.38 o 
   8 -10   2      427.57      446.81     56.07 o 
   9 -10   2      550.13      417.97     69.74 o 
  10 -10   2      281.69      213.61     51.67 o 
  11 -10   2      493.55      459.34     67.42 o 
 -13  -9   2      165.04       88.32     47.14 o 
 -12  -9   2      240.63      288.34     54.83 o 
 -11  -9   2      507.57      560.82     63.39 o 
 -10  -9   2      941.14     1077.87     68.54 o 
  -9  -9   2      924.30      933.34     46.48 o 
  -8  -9   2     1346.36     1297.06     49.87 o 
  -7  -9   2     1206.79     1236.45     45.61 o 
  -6  -9   2     1172.02     1137.01     40.84 o 
  -5  -9   2       95.99      123.13     16.64 o 
  -4  -9   2     4499.34     4390.00     65.26 o 
  -3  -9   2     3291.54     3246.85     51.35 o 
  -2  -9   2     2486.70     2607.49     57.86 o 
  -1  -9   2     5552.73     5448.90     81.42 o 
   0  -9   2      612.55      667.74     30.23 o 
   1  -9   2     3704.25     3669.18     59.48 o 
   2  -9   2      347.85      339.77     22.06 o 
   3  -9   2     2152.33     2108.18     41.91 o 
   4  -9   2      260.06      255.64     19.04 o 
   5  -9   2      205.93      216.19     18.95 o 
   6  -9   2      997.42      991.46     39.52 o 
   7  -9   2      397.16      430.25     77.62 o 
   8  -9   2      367.93      298.95     48.34 o 
   9  -9   2      186.71      207.15     71.90 o 
  10  -9   2      281.78      205.54     51.02 o 
  11  -9   2      196.05      165.01     51.11 o 
 -13  -8   2       11.69      -61.44     85.68 o 
 -12  -8   2      759.68      831.52     98.96 o 
 -11  -8   2      154.01      124.22     42.25 o 
 -10  -8   2        3.12       21.65     25.16 o 
  -9  -8   2     1332.12     1401.55     53.32 o 
  -8  -8   2      301.23      279.92     28.24 o 
  -7  -8   2     2254.78     2180.25     57.59 o 
  -6  -8   2     2001.04     2047.27     51.75 o 
  -5  -8   2       46.20       63.79     15.49 o 
  -4  -8   2     2312.28     2330.29     44.69 o 
  -3  -8   2     2815.25     2857.01     46.41 o 
  -2  -8   2     7132.08     7670.97     84.95 o 
  -1  -8   2     3678.70     3661.89     63.27 o 
   0  -8   2     4959.56     4957.16     73.14 o 
   1  -8   2      498.58      513.82     23.31 o 
   2  -8   2      921.27      940.59     31.77 o 
   3  -8   2      868.55      828.99     26.98 o 
   4  -8   2     2356.93     2372.33     44.55 o 
   5  -8   2     2502.24     2426.99     47.22 o 
   6  -8   2     1043.84     1001.81     42.81 o 
   7  -8   2      903.20      934.02     64.07 o 
   8  -8   2      379.40      448.97     52.46 o 
   9  -8   2     1999.18     2054.40    101.49 o 
  10  -8   2      495.13      412.98     59.63 o 
  11  -8   2       61.42       26.27     41.06 o 
  12  -8   2      584.75      633.74     75.74 o 
 -13  -7   2       29.76      -34.13     34.13 o 
 -12  -7   2      719.57      824.04     73.10 o 
 -11  -7   2      370.05      448.50     59.06 o 
 -10  -7   2     1110.34     1169.06     61.89 o 
  -9  -7   2       86.09      141.91     24.72 o 
  -8  -7   2      896.50      949.29     43.21 o 
  -7  -7   2      346.67      384.76     40.94 o 
  -6  -7   2     1794.79     1832.44     48.64 o 
  -5  -7   2     1246.63     1237.89     66.44 o 
  -4  -7   2     1694.45     1817.34     38.53 o 
  -3  -7   2     2070.02     2119.67     39.04 o 
  -2  -7   2     8416.33     8750.93     91.14 o 
  -1  -7   2     5419.96     5433.40     75.12 o 
   0  -7   2     3256.91     3295.94     50.00 o 
   1  -7   2     2083.85     2065.73     48.08 o 
   2  -7   2     1512.69     1545.58     32.13 o 
   3  -7   2     2026.13     2114.46     41.91 o 
   4  -7   2     4933.20     4831.26     64.30 o 
   5  -7   2      511.97      488.77     23.72 o 
   6  -7   2      381.19      410.73     38.15 o 
   7  -7   2      547.14      572.54     45.26 o 
   8  -7   2      250.20      321.91     50.98 o 
   9  -7   2     1189.63     1140.27     78.78 o 
  10  -7   2      811.98     1024.00     90.99 o 
  11  -7   2      307.97      399.90     61.82 o 
  12  -7   2      673.40      459.53     70.70 o 
 -13  -6   2      264.88      411.50     65.14 o 
 -12  -6   2       43.14        5.93     40.02 o 
 -11  -6   2      987.03     1142.18     83.69 o 
 -10  -6   2      539.67      554.02     60.11 o 
  -9  -6   2      170.28      201.02     27.16 o 
  -8  -6   2     1163.07     1226.30     47.08 o 
  -7  -6   2     1054.53     1113.89     40.38 o 
  -6  -6   2     1425.28     1367.79     41.52 o 
  -5  -6   2    14036.09    14025.97    161.56 o 
  -4  -6   2      475.07      522.41     25.09 o 
  -3  -6   2     7226.85     7376.33     82.71 o 
  -2  -6   2     6860.41     6715.13     73.13 o 
  -1  -6   2     2224.02     2378.61     42.15 o 
   0  -6   2     4705.62     4595.16     59.01 o 
   1  -6   2     2242.06     2295.54     40.32 o 
   2  -6   2    16927.24    17031.60    156.24 o 
   3  -6   2      633.87      592.25     23.44 o 
   4  -6   2     2407.61     2382.70     45.52 o 
   5  -6   2      687.44      730.44     27.40 o 
   6  -6   2      207.40      233.73     29.14 o 
   7  -6   2     1156.42     1136.53     54.41 o 
   8  -6   2     1886.00     1946.79     72.21 o 
   9  -6   2      704.24      634.50     65.04 o 
  10  -6   2       24.58       42.13     59.45 o 
  11  -6   2      610.13      580.33     69.39 o 
  12  -6   2      221.25      199.91     58.93 o 
 -14  -5   2       30.00       18.37     43.61 o 
 -13  -5   2      683.42      698.46     75.01 o 
 -12  -5   2      259.10      222.98     50.35 o 
 -11  -5   2      328.62      294.87     49.25 o 
 -10  -5   2      230.48      260.13     69.91 o 
  -9  -5   2      103.72      152.71     24.84 o 
  -8  -5   2     5176.46     5097.17     91.81 o 
  -7  -5   2      756.65      743.29     35.08 o 
  -6  -5   2      981.98      988.51     37.01 o 
  -5  -5   2      225.07      183.13     28.23 o 
  -4  -5   2      561.53      626.55     26.41 o 
  -3  -5   2     1134.28     1034.10     26.03 o 
  -2  -5   2     7760.70     8062.08     82.16 o 
  -1  -5   2     4523.38     4598.25     72.83 o 
   0  -5   2      615.48      620.17     14.85 o 
   1  -5   2     2694.68     2670.79     45.11 o 
   2  -5   2      422.38      419.61     18.54 o 
   3  -5   2      333.60      380.02     18.73 o 
   4  -5   2     2335.02     2334.72     42.65 o 
   5  -5   2     3010.64     2921.65     96.30 o 
   6  -5   2      599.19      581.78     39.25 o 
   7  -5   2     1107.21     1117.78     54.69 o 
   8  -5   2      240.37      206.93     33.16 o 
   9  -5   2      284.33      326.00     50.25 o 
  10  -5   2      353.66      340.63     56.05 o 
  11  -5   2      339.22      337.54     59.97 o 
  12  -5   2      108.10       92.33    106.77 o 
 -14  -4   2      626.80      761.97     83.09 o 
 -13  -4   2      286.08      291.97     60.26 o 
 -12  -4   2       37.64       63.37     56.46 o 
 -11  -4   2     1625.80     1544.18    167.38 o 
 -10  -4   2      543.55      535.12     55.89 o 
  -9  -4   2     1813.75     1931.43     67.48 o 
  -8  -4   2      504.74      501.50     34.03 o 
  -7  -4   2     2818.34     2915.60     52.62 o 
  -6  -4   2     2318.33     2227.10     42.54 o 
  -5  -4   2     5480.26     5608.61     70.79 o 
  -4  -4   2     2363.77     2214.08     44.74 o 
  -3  -4   2     1527.11     1413.42     32.27 o 
  -2  -4   2     4464.19     4427.44     51.53 o 
  -1  -4   2     4784.43     5054.85     66.93 o 
   0  -4   2     5934.47     5884.89     56.07 o 
   1  -4   2     2623.99     2685.48     35.63 o 
   2  -4   2     7026.43     6986.48     70.87 o 
   3  -4   2     1338.19     1252.04     33.20 o 
   4  -4   2     1215.56     1177.36     35.41 o 
   5  -4   2     1775.47     1731.71     44.53 o 
   6  -4   2      377.56      377.22     34.17 o 
   7  -4   2     1817.64     1803.94     65.21 o 
   8  -4   2      356.13      324.79     37.22 o 
   9  -4   2      253.85      327.73     77.88 o 
  10  -4   2      533.26      429.09     58.25 o 
  11  -4   2      783.34      671.71    128.69 o 
  12  -4   2      608.30      730.71     79.40 o 
 -14  -3   2      120.27      108.97     64.92 o 
 -13  -3   2      481.81      521.63     68.57 o 
 -12  -3   2      302.67      284.23     54.30 o 
 -11  -3   2      293.42      298.53     57.78 o 
 -10  -3   2     2859.25     2867.39    109.30 o 
  -9  -3   2     1137.62     1106.34     59.62 o 
  -8  -3   2     1317.44     1390.29     51.43 o 
  -7  -3   2      173.86      151.29     16.09 o 
  -6  -3   2     4542.38     4638.24     83.14 o 
  -5  -3   2     3774.05     3983.74     55.15 o 
  -4  -3   2     7141.48     7072.88     89.82 o 
  -3  -3   2    10851.48    10898.70    117.08 o 
  -2  -3   2    10946.88    11071.39    114.64 o 
  -1  -3   2    20960.97    22019.22    197.81 o 
   0  -3   2    12398.38    12808.96    105.87 o 
   1  -3   2      338.51      336.40     16.74 o 
   2  -3   2     3511.27     3650.50     46.90 o 
   3  -3   2     3541.20     3652.58     48.32 o 
   4  -3   2      499.46      471.56     22.38 o 
   5  -3   2     1050.53     1131.37     31.82 o 
   6  -3   2     1043.71      970.98     46.44 o 
   7  -3   2     1848.58     1826.39     65.22 o 
   8  -3   2     1909.31     1883.14     70.10 o 
   9  -3   2      585.75      516.80     58.11 o 
  10  -3   2      826.88      765.53     71.48 o 
  11  -3   2       29.44       44.37     39.95 o 
  12  -3   2      561.07      641.69     75.60 o 
 -14  -2   2      138.97      110.51     54.80 o 
 -13  -2   2      159.00      216.89     54.81 o 
 -12  -2   2     1459.14     1295.76     90.16 o 
 -11  -2   2      723.32      698.09     69.41 o 
 -10  -2   2      303.44      252.95     45.50 o 
  -9  -2   2     2503.45     2454.67    100.63 o 
  -8  -2   2      200.87      199.50     26.33 o 
  -7  -2   2     8743.08     8531.01    102.96 o 
  -6  -2   2     5410.60     5614.33     72.76 o 
  -5  -2   2     2679.10     2685.69     46.45 o 
  -4  -2   2     1672.80     1708.10     29.67 o 
  -3  -2   2    11189.67    11356.01    122.03 o 
  -2  -2   2       58.99       53.79      9.90 o 
  -1  -2   2      755.26      817.35     21.19 o 
   0  -2   2     2062.46     2173.78     34.47 o 
   1  -2   2      989.71     1040.80     21.52 o 
   2  -2   2       71.06       57.63      8.39 o 
   3  -2   2      130.07      157.82     21.97 o 
   4  -2   2     4529.47     4556.09     65.58 o 
   5  -2   2      834.32      787.59     29.72 o 
   6  -2   2     1136.70     1142.93     49.63 o 
   7  -2   2      925.40      889.79     48.08 o 
   8  -2   2      783.82      667.60     46.69 o 
   9  -2   2     1428.23     1445.85     81.36 o 
  10  -2   2      548.12      453.92     59.51 o 
  11  -2   2       91.00      104.17     44.57 o 
  12  -2   2       28.83       42.16     46.67 o 
 -14  -1   2      139.62      110.23     52.22 o 
 -13  -1   2      255.38      247.75     56.69 o 
 -12  -1   2     1416.49     1422.47     91.68 o 
 -11  -1   2       56.68      130.71     42.01 o 
 -10  -1   2     1922.19     1871.46     92.16 o 
  -9  -1   2      906.12      786.96     87.25 o 
  -8  -1   2     1588.59     1555.58     59.97 o 
  -7  -1   2     2953.22     2970.98     57.79 o 
  -6  -1   2     1776.52     1717.48     36.66 o 
  -5  -1   2     1201.60     1087.30     27.08 o 
  -4  -1   2     6242.55     6087.92     70.85 o 
  -3  -1   2     1490.03     1440.96     38.45 o 
  -2  -1   2    10481.54    11105.81    115.43 o 
  -1  -1   2     5434.56     5598.68     63.71 o 
   0  -1   2     3592.64     3937.92     48.87 o 
   1  -1   2    11247.21    11422.26    120.12 o 
   2  -1   2     1534.37     1651.33     41.61 o 
   3  -1   2     7187.45     7032.90    157.08 o 
   4  -1   2     3608.93     3577.52     62.03 o 
   5  -1   2      580.48      565.44     34.80 o 
   6  -1   2     2017.66     2007.24     68.58 o 
   7  -1   2     1192.95     1149.47     53.05 o 
   8  -1   2     3517.24     3408.41     93.72 o 
   9  -1   2     1693.76     1574.29     84.41 o 
  10  -1   2      714.08      762.11     71.14 o 
  11  -1   2      487.00      448.19     85.85 o 
  12  -1   2      332.69      359.32     66.42 o 
 -14   0   2     1321.04     1333.68    133.50 o 
 -13   0   2      836.07      870.18     81.92 o 
 -12   0   2       69.19      -15.44     33.28 o 
 -11   0   2      424.05      384.06     55.65 o 
 -10   0   2       14.94      -18.95     30.09 o 
  -9   0   2        0.23       -4.59     20.66 o 
  -8   0   2      273.52      258.59     29.30 o 
  -7   0   2     1639.53     1691.39     44.08 o 
  -6   0   2      340.44      285.68     21.69 o 
  -5   0   2       93.63      134.04     15.13 o 
  -4   0   2        5.25       -9.43      9.43 o 
  -3   0   2        0.41       13.00      8.95 o 
  -2   0   2     4576.80     4791.50     57.44 o 
  -1   0   2      834.73      827.32     19.56 o 
   0   0   2     1232.97     1304.23     23.39 o 
   1   0   2     2872.02     2991.14     71.53 o 
   2   0   2     4179.05     4084.87     69.81 o 
   3   0   2     8290.20     8140.23    120.30 o 
   4   0   2      552.17      540.20     26.71 o 
   5   0   2     1972.07     1944.63     45.02 o 
   6   0   2        2.67       17.33     19.46 o 
   7   0   2     1373.98     1360.51     57.67 o 
   8   0   2       92.56       70.36     36.39 o 
   9   0   2     1556.04     1632.40     70.21 o 
  10   0   2        8.05       16.69     37.67 o 
  11   0   2     2269.85     2383.96    117.60 o 
  12   0   2      159.80      184.62    124.87 o 
 -14   1   2      143.21       80.06     52.07 o 
 -13   1   2      240.99      192.79     89.33 o 
 -12   1   2     1389.24     1382.82     92.52 o 
 -11   1   2       68.38      125.91     41.65 o 
 -10   1   2     1926.76     2017.56     93.29 o 
  -9   1   2      897.43      902.07     49.50 o 
  -8   1   2     1607.29     1616.98     47.40 o 
  -7   1   2     2947.66     2986.38     60.58 o 
  -6   1   2     1837.03     1819.22     49.62 o 
  -5   1   2     1119.80     1084.34     38.43 o 
  -4   1   2     6289.62     6083.53     89.62 o 
  -3   1   2     1425.48     1373.53     35.81 o 
  -2   1   2    10379.81    11072.77    114.73 o 
  -1   1   2     5519.74     5759.58     63.03 o 
   0   1   2     3736.54     4035.52     52.50 o 
   1   1   2    11128.52    11597.10    136.18 o 
   2   1   2     1502.24     1508.57     47.86 o 
   3   1   2     7347.43     7383.79     88.28 o 
   4   1   2     3537.06     3643.97     64.65 o 
   5   1   2      594.35      610.97     26.98 o 
   6   1   2     2042.56     1992.58     63.68 o 
   7   1   2     1195.09     1113.73     69.62 o 
   8   1   2     3536.05     3320.63     93.49 o 
   9   1   2     1633.52     1537.77     68.77 o 
  10   1   2      710.53      747.89    106.27 o 
  11   1   2      510.24      582.62     68.17 o 
  12   1   2      356.91      364.48     64.34 o 
 -14   2   2      135.18      137.22     55.53 o 
 -13   2   2      163.21      222.13     57.70 o 
 -12   2   2     1445.47     1400.48     92.98 o 
 -11   2   2      720.38      664.79     65.82 o 
 -10   2   2      295.39      245.89     56.95 o 
  -9   2   2     2487.75     2404.02     74.27 o 
  -8   2   2      205.14      198.52     23.38 o 
  -7   2   2     8693.76     8707.73    135.67 o 
  -6   2   2     5382.86     5600.02     97.38 o 
  -5   2   2     2576.68     2627.15     58.42 o 
  -4   2   2     1583.95     1643.21     42.06 o 
  -3   2   2    11334.70    11447.99    176.64 o 
  -2   2   2       63.09       61.37     11.71 o 
  -1   2   2      726.55      879.30     56.96 o 
   0   2   2     2174.39     2355.68     39.23 o 
   1   2   2     1000.68     1117.69     31.13 o 
   2   2   2       91.80       88.90     15.49 o 
   3   2   2      133.84      120.52     18.36 o 
   4   2   2     4656.04     4746.26     69.73 o 
   5   2   2      854.56      817.84     31.29 o 
   6   2   2     1180.49     1225.74     60.48 o 
   7   2   2      884.13      915.32     51.07 o 
   8   2   2      751.87      753.44     50.69 o 
   9   2   2     1449.94     1484.73     82.29 o 
  10   2   2      559.49      662.82     65.27 o 
  11   2   2       86.33      138.60     49.78 o 
  12   2   2       32.72       12.22     47.82 o 
 -14   3   2      124.86      322.38     65.27 o 
 -13   3   2      478.88      455.58     65.99 o 
 -12   3   2      289.47      235.65     53.06 o 
 -11   3   2      301.09      389.79     73.06 o 
 -10   3   2     2894.43     2819.49     86.04 o 
  -9   3   2     1114.65     1180.57     56.02 o 
  -8   3   2     1335.46     1396.39     52.62 o 
  -7   3   2      185.99      148.03     24.78 o 
  -6   3   2     4542.48     4479.85     85.97 o 
  -5   3   2     3715.75     3895.34     74.14 o 
  -4   3   2     7206.00     7175.85     88.53 o 
  -3   3   2    10517.57    10542.78    123.91 o 
  -2   3   2    10942.54    11126.26    148.45 o 
  -1   3   2    20543.76    21465.63    310.56 o 
   0   3   2    12346.33    12773.01    196.00 o 
   1   3   2      298.15      326.96     44.03 o 
   2   3   2     3476.66     3633.74     90.42 o 
   3   3   2     3436.79     3527.67     70.47 o 
   4   3   2      448.65      441.96     27.32 o 
   5   3   2     1037.15     1126.96     35.37 o 
   6   3   2     1006.23     1061.97     37.49 o 
   7   3   2     1880.88     1752.48     66.20 o 
   8   3   2     1884.66     1895.94     71.98 o 
   9   3   2      609.47      626.04     50.93 o 
  10   3   2      797.69      749.17     68.28 o 
  11   3   2       37.35      124.32     48.42 o 
  12   3   2      549.33      588.32    139.31 o 
 -14   4   2      652.87      657.00     80.42 o 
 -13   4   2      285.92      294.73    135.50 o 
 -12   4   2       31.40       32.85     42.03 o 
 -11   4   2     1591.16     1651.40     93.03 o 
 -10   4   2      574.58      527.61     46.29 o 
  -9   4   2     1824.41     1928.91     69.18 o 
  -8   4   2      507.01      522.13     66.24 o 
  -7   4   2     2825.80     2855.89     72.81 o 
  -6   4   2     2305.54     2181.10     58.79 o 
  -5   4   2     5444.47     5549.30    142.84 o 
  -4   4   2     2488.16     2434.85     44.69 o 
  -3   4   2     1501.50     1442.68     33.39 o 
  -2   4   2     4547.77     4568.66     72.88 o 
  -1   4   2     4870.85     5436.24     96.73 o 
   0   4   2     5687.78     5714.96    164.39 o 
   1   4   2     2539.14     2577.08     59.84 o 
   2   4   2     7063.44     7211.11    129.50 o 
   3   4   2     1332.24     1297.17     59.65 o 
   4   4   2     1259.63     1224.31     49.50 o 
   5   4   2     1742.00     1709.09     44.83 o 
   6   4   2      392.88      434.53     29.02 o 
   7   4   2     1780.68     1695.63     64.83 o 
   8   4   2      366.73      377.31     39.41 o 
   9   4   2      259.39      279.73     39.53 o 
  10   4   2      522.36      471.98     59.64 o 
  11   4   2      773.51      564.39     92.16 o 
  12   4   2      607.62      559.22     77.71 o 
 -14   5   2       31.70      100.66     51.69 o 
 -13   5   2      699.73      709.40     77.72 o 
 -12   5   2      271.97      368.99     59.65 o 
 -11   5   2      356.29      390.84     55.15 o 
 -10   5   2      228.67      296.79     46.31 o 
  -9   5   2       99.92      102.46     39.52 o 
  -8   5   2     5134.73     4931.93    105.64 o 
  -7   5   2      744.13      746.24     41.89 o 
  -6   5   2      949.77      970.01     42.44 o 
  -5   5   2      250.44      211.91     19.35 o 
  -4   5   2      519.73      546.57     26.14 o 
  -3   5   2     1116.27     1008.16     33.27 o 
  -2   5   2     7697.04     8007.47    115.69 o 
  -1   5   2     4538.40     4826.90    176.34 o 
   0   5   2      582.66      603.85     34.07 o 
   1   5   2     2617.63     2540.05     48.73 o 
   2   5   2      437.91      414.76     32.12 o 
   3   5   2      369.26      447.36     55.29 o 
   4   5   2     2408.13     2376.90    121.50 o 
   5   5   2     3020.16     3052.62     61.50 o 
   6   5   2      588.75      597.08     32.23 o 
   7   5   2     1074.40     1037.67     53.45 o 
   8   5   2      237.94      276.38     36.08 o 
   9   5   2      276.34      278.02     39.61 o 
  10   5   2      353.33      251.08     51.50 o 
  11   5   2      324.97      266.55     55.41 o 
  12   5   2      108.79      141.30     58.62 o 
 -13   6   2      283.63      354.13     64.55 o 
 -12   6   2       37.26       -1.55     35.85 o 
 -11   6   2     1031.33     1143.34     98.80 o 
 -10   6   2      549.70      565.86     48.44 o 
  -9   6   2      167.73      257.90     36.71 o 
  -8   6   2     1139.02     1157.87     58.67 o 
  -7   6   2      999.97     1003.87     47.45 o 
  -6   6   2     1472.38     1392.73     41.18 o 
  -5   6   2    14024.65    14031.10    166.01 o 
  -4   6   2      424.07      566.02     27.88 o 
  -3   6   2     7246.91     7565.71    115.08 o 
  -2   6   2     6871.79     6747.29    104.65 o 
  -1   6   2     2166.83     2288.03     53.21 o 
   0   6   2     4638.61     4570.10    126.86 o 
   1   6   2     2257.07     2377.45     46.44 o 
   2   6   2    16778.36    17257.85    264.79 o 
   3   6   2      632.82      608.52     39.38 o 
   4   6   2     2409.83     2450.66     81.70 o 
   5   6   2      689.48      701.78     73.91 o 
   6   6   2      205.38      241.63     24.87 o 
   7   6   2     1110.47     1133.89     68.70 o 
   8   6   2     1873.39     1861.57     73.52 o 
   9   6   2      738.64      784.51     64.36 o 
  10   6   2       26.68       -2.46     38.69 o 
  11   6   2      626.35      549.48     68.20 o 
  12   6   2      221.93      153.75     53.81 o 
 -13   7   2       33.75      -38.46     46.00 o 
 -12   7   2      712.52      719.36    104.44 o 
 -11   7   2      387.85      388.90     56.35 o 
 -10   7   2     1135.14     1156.98     83.19 o 
  -9   7   2       87.43       96.90     53.48 o 
  -8   7   2      918.36      885.00     51.53 o 
  -7   7   2      350.73      346.59     33.50 o 
  -6   7   2     1764.11     1801.51     48.47 o 
  -5   7   2     1240.62     1248.73     39.65 o 
  -4   7   2     1740.09     1919.40     52.47 o 
  -3   7   2     2148.67     2180.39     54.76 o 
  -2   7   2     8414.34     8546.46    140.83 o 
  -1   7   2     5497.19     5521.75     93.65 o 
   0   7   2     3187.53     3267.81     87.18 o 
   1   7   2     2025.76     2001.03     41.51 o 
   2   7   2     1440.81     1524.36     50.13 o 
   3   7   2     2067.81     2119.31     74.06 o 
   4   7   2     4982.04     4733.98    268.17 o 
   5   7   2      516.45      532.08     50.15 o 
   6   7   2      406.89      399.21     31.61 o 
   7   7   2      573.39      552.84     45.74 o 
   8   7   2      252.08      330.19     40.19 o 
   9   7   2     1207.67     1335.65     68.50 o 
  10   7   2      811.32      853.07     74.07 o 
  11   7   2      304.36      413.48    192.78 o 
  12   7   2      670.93      740.07     81.58 o 
 -13   8   2       12.77       34.85     45.24 o 
 -12   8   2      755.61      912.27     80.78 o 
 -11   8   2      170.70      143.75     77.21 o 
 -10   8   2        6.25       30.75     36.96 o 
  -9   8   2     1291.25     1315.51     83.19 o 
  -8   8   2      305.77      316.42     36.03 o 
  -7   8   2     2183.34     2085.19     68.11 o 
  -6   8   2     1984.58     2040.66     53.18 o 
  -5   8   2       46.21       35.03     15.65 o 
  -4   8   2     2342.81     2394.21     61.26 o 
  -3   8   2     2744.86     2767.81     72.30 o 
  -2   8   2     7255.05     7779.13    122.83 o 
  -1   8   2     3670.43     3697.47    100.41 o 
   0   8   2     4890.94     4863.49     90.85 o 
   1   8   2      503.61      558.06     28.21 o 
   2   8   2      883.21      876.80     32.37 o 
   3   8   2      869.77      851.11     59.28 o 
   4   8   2     2310.74     2146.09     75.93 o 
   5   8   2     2513.57     2566.10     89.63 o 
   6   8   2     1013.96      980.67     53.65 o 
   7   8   2      939.41     1056.88     57.27 o 
   8   8   2      384.95      473.02     45.32 o 
   9   8   2     1955.79     1978.19     88.43 o 
  10   8   2      509.22      568.26     66.62 o 
  11   8   2       57.21      122.33     48.88 o 
  12   8   2      617.41      728.51     79.36 o 
 -13   9   2      158.14      150.32     60.61 o 
 -12   9   2      259.48      206.31     55.65 o 
 -11   9   2      500.11      523.44     62.51 o 
 -10   9   2      892.62      996.09     74.13 o 
  -9   9   2      908.45      984.64     60.12 o 
  -8   9   2     1365.89     1391.34     61.38 o 
  -7   9   2     1255.30     1345.52     57.85 o 
  -6   9   2     1116.11     1124.21     42.62 o 
  -5   9   2      103.46       76.35     21.57 o 
  -4   9   2     4540.04     4448.17    121.66 o 
  -3   9   2     3321.13     3145.40     72.13 o 
  -2   9   2     2483.89     2619.53     64.49 o 
  -1   9   2     5622.99     5569.36     99.97 o 
   0   9   2      601.62      631.93     34.24 o 
   1   9   2     3736.43     3547.11     96.81 o 
   2   9   2      375.15      349.74     32.87 o 
   3   9   2     2107.14     2021.16     65.68 o 
   4   9   2      276.78      288.71     60.77 o 
   5   9   2      180.53      202.96     35.66 o 
   6   9   2      953.90      936.14     64.51 o 
   7   9   2      370.25      421.20     36.35 o 
   8   9   2      366.31      403.64     45.89 o 
   9   9   2      180.34      170.51     37.87 o 
  10   9   2      307.73      288.05     45.40 o 
  11   9   2      191.78      188.63     78.37 o 
 -12  10   2       12.92        6.40     42.73 o 
 -11  10   2       81.44      129.52     66.09 o 
 -10  10   2       51.01      -33.25     33.25 o 
  -9  10   2      269.69      216.02     38.88 o 
  -8  10   2     1983.68     1903.76     73.25 o 
  -7  10   2      674.10      723.70     48.90 o 
  -6  10   2      750.84      750.21     38.67 o 
  -5  10   2     2222.14     2227.84     65.70 o 
  -4  10   2     1710.58     1675.78     55.50 o 
  -3  10   2     1706.90     1581.96     62.35 o 
  -2  10   2     3537.11     3618.16     79.00 o 
  -1  10   2     1466.38     1482.77     72.40 o 
   0  10   2      987.81      954.51     54.15 o 
   1  10   2     1620.65     1518.20     62.11 o 
   2  10   2     2044.83     2016.19     71.79 o 
   3  10   2      783.92      824.06     51.05 o 
   4  10   2       44.03       31.46     31.22 o 
   5  10   2      421.68      412.76     53.47 o 
   6  10   2      112.83      114.89     34.72 o 
   7  10   2      970.73      986.85     58.16 o 
   8  10   2      430.25      380.97     60.29 o 
   9  10   2      533.76      424.85     62.62 o 
  10  10   2      276.96      330.23     62.34 o 
  11  10   2      509.17      513.42     97.30 o 
 -12  11   2      186.78       97.30     78.71 o 
 -11  11   2       47.11      -43.50     47.16 o 
 -10  11   2      259.86      261.78     50.56 o 
  -9  11   2      224.50      274.71     53.06 o 
  -8  11   2     1176.45     1133.61     96.87 o 
  -7  11   2     1289.03     1263.47     60.99 o 
  -6  11   2      394.74      368.15     32.17 o 
  -5  11   2     3954.86     3758.18    145.40 o 
  -4  11   2      554.01      548.66     36.75 o 
  -3  11   2     1826.76     1754.48     57.43 o 
  -2  11   2     1940.30     1950.67     83.74 o 
  -1  11   2     3144.87     3398.00    126.18 o 
   0  11   2      259.41      269.31     40.70 o 
   1  11   2     4281.07     4261.59    111.96 o 
   2  11   2      767.47      760.68     43.10 o 
   3  11   2     5611.98     5523.12    308.19 o 
   4  11   2     5536.81     5351.81    140.64 o 
   5  11   2      889.24      902.31    112.58 o 
   6  11   2     1970.83     1820.56    158.74 o 
   7  11   2       26.37       16.29     27.70 o 
   8  11   2     1781.48     1700.08    103.47 o 
   9  11   2       78.20      155.91     55.14 o 
  10  11   2      574.10      699.12     81.37 o 
  11  11   2      762.06      875.41    122.21 o 
 -12  12   2      221.43      203.58     81.36 o 
 -10  12   2      599.86      687.44    107.27 o 
  -9  12   2      307.11      372.41     59.64 o 
  -8  12   2      149.01      224.86     47.52 o 
  -7  12   2     1179.02     1334.44     62.40 o 
  -6  12   2      263.37      297.11     29.52 o 
  -5  12   2      194.68      203.62     29.68 o 
  -4  12   2     1440.10     1453.40     84.34 o 
  -3  12   2      692.70      724.15     42.18 o 
  -2  12   2      228.82      257.46     29.47 o 
  -1  12   2      573.59      608.52     37.75 o 
   0  12   2      996.28      963.90     44.61 o 
   1  12   2       93.64       99.55     22.50 o 
   2  12   2     2316.58     2197.16     69.33 o 
   3  12   2       11.19       26.57     22.32 o 
   4  12   2     1143.05     1078.03     65.52 o 
   5  12   2      300.25      248.08     76.05 o 
   6  12   2      134.32      329.11    100.63 o 
   7  12   2       36.36      -38.52     90.00 o 
   8  12   2      419.36      435.24     66.45 o 
   9  12   2     1667.39     1716.07    110.55 o 
  10  12   2      278.33      219.26    106.77 o 
 -10  13   2      854.01      684.45    110.26 o 
  -9  13   2      439.09      520.05     67.77 o 
  -8  13   2      283.63      259.85     54.64 o 
  -7  13   2      182.56      212.04     77.05 o 
  -6  13   2     1954.07     1982.24    110.93 o 
  -5  13   2      734.47      669.66     59.95 o 
  -4  13   2      373.79      348.37     47.71 o 
  -3  13   2     2388.58     2191.92    125.53 o 
  -2  13   2      345.82      350.27     74.06 o 
  -1  13   2     3331.88     3249.74    118.75 o 
   0  13   2      384.47      356.50    118.23 o 
   1  13   2      432.60      437.20     53.02 o 
   2  13   2      340.22      385.67     70.47 o 
   3  13   2     4823.17     4740.65    111.59 o 
   4  13   2     1027.51     1069.79     56.34 o 
   5  13   2      157.01      185.13     40.03 o 
   6  13   2      167.01      122.21     90.33 o 
   7  13   2      342.42       89.00    103.61 o 
   8  13   2      190.43      124.97    100.79 o 
   9  13   2       66.25       80.98     55.42 o 
  10  13   2      401.46      460.39     94.81 o 
 -10  14   2      158.77      239.77     84.68 o 
  -9  14   2      933.37      937.45     84.58 o 
  -8  14   2      282.09      315.91     57.41 o 
  -7  14   2      822.31      968.33     76.23 o 
  -6  14   2      157.42      113.15     40.82 o 
  -5  14   2      187.18      215.58     52.47 o 
  -4  14   2      770.10      805.46     65.44 o 
  -3  14   2      527.85      515.88     58.94 o 
  -2  14   2      890.37      822.63     67.58 o 
  -1  14   2     1907.91     1917.36    191.95 o 
   0  14   2     2862.81     2731.68    114.43 o 
   1  14   2     1047.01      993.85     89.50 o 
   2  14   2      403.71      331.29     53.25 o 
   3  14   2     1152.46     1212.75    118.72 o 
   4  14   2       38.70       24.20     36.30 o 
   5  14   2      432.06      437.06     60.24 o 
   6  14   2      770.96      802.02    137.99 o 
   7  14   2      711.33      620.36    131.18 o 
   8  14   2       96.09      -14.94    125.20 o 
   9  14   2       61.92       35.53    114.91 o 
 -10  15   2      168.78      190.29     86.68 o 
  -9  15   2       15.39      -10.88     47.56 o 
  -8  15   2     1085.18     1167.01     92.32 o 
  -7  15   2      223.05      303.00     55.19 o 
  -6  15   2       92.33       38.52     60.44 o 
  -5  15   2      486.78      502.65     59.81 o 
  -4  15   2      285.66      268.53     48.86 o 
  -3  15   2     1615.82     1558.89     91.49 o 
  -2  15   2       17.34       27.07     33.82 o 
  -1  15   2      508.38      434.82     57.05 o 
   0  15   2        4.74      -18.88     40.52 o 
   1  15   2     1627.91     1563.27     91.70 o 
   2  15   2      348.51      397.15     57.78 o 
   3  15   2      768.47      792.43     74.22 o 
   4  15   2      152.32      124.45     46.28 o 
   5  15   2      658.02      847.68     78.72 o 
   6  15   2      734.70      857.25     83.42 o 
   7  15   2      274.38      101.62    109.92 o 
   8  15   2      335.47       17.93    122.88 o 
   9  15   2      316.07      102.95    140.48 o 
 -10  16   2       61.09       63.43     81.36 o 
  -9  16   2      106.72       82.28     53.27 o 
  -8  16   2      341.65      403.89     67.71 o 
  -7  16   2      225.24      225.45     56.99 o 
  -6  16   2       68.89      -18.93     53.14 o 
  -5  16   2     1635.82     1772.07    129.52 o 
  -4  16   2      348.95      351.99     55.17 o 
  -3  16   2      751.08      726.22     70.09 o 
  -2  16   2     1996.85     2099.65    105.04 o 
  -1  16   2      259.41      269.58     56.12 o 
   0  16   2     1633.12     1583.18     98.16 o 
   1  16   2       89.86       66.20     45.44 o 
   2  16   2     2349.31     2088.54    176.84 o 
   3  16   2      808.37      790.31     90.66 o 
   4  16   2      759.00      634.02     71.62 o 
   5  16   2      553.05      611.25     72.20 o 
   6  16   2      107.40       45.47     48.60 o 
   7  16   2      801.31      819.28    153.43 o 
   8  16   2     1095.46     1006.25    186.64 o 
  -9  17   2       74.27       68.37     68.74 o 
  -8  17   2      135.48      193.01     65.92 o 
  -7  17   2      748.00      848.19    102.62 o 
  -6  17   2      349.78      433.72     99.96 o 
  -5  17   2      165.12      148.93     47.97 o 
  -4  17   2       91.86       70.33     40.43 o 
  -3  17   2      316.08      277.48     78.04 o 
  -2  17   2      661.79      617.82     89.83 o 
  -1  17   2        6.73       -7.93     44.67 o 
   0  17   2       40.10        4.09     51.81 o 
   1  17   2      583.45      471.21     66.14 o 
   2  17   2       71.24       70.33     95.15 o 
   3  17   2      453.55      465.59     68.68 o 
   4  17   2      793.68      911.53     87.11 o 
   5  17   2       10.98      -21.89     44.17 o 
   6  17   2       39.79      -21.44     56.79 o 
   7  17   2       96.81     -109.59    109.59 o 
   8  17   2      123.82      -10.96    133.84 o 
  -8  18   2       39.00       10.89     55.08 o 
  -7  18   2      632.69      604.36     76.87 o 
  -6  18   2      829.34     1018.54    139.81 o 
  -5  18   2      101.45       60.85     44.93 o 
  -4  18   2      599.71      608.55     77.38 o 
  -3  18   2       73.40       82.74     46.59 o 
  -2  18   2      578.58      552.71     70.56 o 
  -1  18   2      173.80      145.83     70.24 o 
   0  18   2      771.24      814.57     82.54 o 
   1  18   2       17.50      -35.99     35.99 o 
   2  18   2      646.63      693.86     80.76 o 
   3  18   2      426.63      439.46     70.38 o 
   4  18   2     1032.24      984.08     90.16 o 
   5  18   2      508.75      494.04     75.48 o 
   6  18   2       63.14       50.89     52.97 o 
   7  18   2      422.51      309.51    138.48 o 
  -7  19   2       53.64       -7.09     51.07 o 
  -6  19   2      227.26      181.32     89.00 o 
  -5  19   2      401.93      385.70     72.56 o 
  -4  19   2      242.76      120.68     50.54 o 
  -3  19   2      805.90      712.68     83.41 o 
  -2  19   2        6.40       -4.26     44.00 o 
  -1  19   2      343.81      329.87     65.27 o 
   0  19   2      258.17      288.73    107.93 o 
   1  19   2      644.42      585.48    165.05 o 
   2  19   2      472.33      536.53     76.05 o 
   3  19   2      113.66      128.79     54.19 o 
   4  19   2       63.11       45.62     50.55 o 
   5  19   2      101.56       37.78     54.94 o 
   6  19   2      383.72      273.98    121.22 o 
  -6  20   2       12.98       88.34     90.33 o 
  -5  20   2        9.66       53.47     80.37 o 
  -4  20   2      127.88      177.89     59.04 o 
  -3  20   2      145.41      145.41     61.11 o 
  -2  20   2      352.85      398.51     71.83 o 
  -1  20   2      127.90      147.07     58.11 o 
   0  20   2      331.94      215.15     63.07 o 
   1  20   2      128.16       53.65     53.89 o 
   2  20   2      142.96       44.09     56.50 o 
   3  20   2      138.87       81.88     54.72 o 
   4  20   2      119.29      166.74     63.25 o 
   5  20   2       11.57       39.36     58.18 o 
  -5  21   2      363.91      438.04    118.56 o 
  -4  21   2      397.82      419.28     75.75 o 
  -3  21   2       61.31       55.65     56.78 o 
  -2  21   2        5.90       30.81     50.70 o 
  -1  21   2      344.07      388.52     73.65 o 
   0  21   2      141.59      155.60     63.51 o 
   1  21   2      285.53      315.11     71.72 o 
   2  21   2      139.76      194.71     90.83 o 
   3  21   2      297.07      341.89     76.92 o 
  -2  22   2       34.32       40.52     74.06 o 
  -1  22   2        2.07      -20.16    112.08 o 
   0  22   2       90.42       48.57     92.16 o 
  -5 -21   3      274.11      297.62     66.52 o 
  -4 -21   3       50.87       70.60     51.39 o 
  -3 -21   3      207.19       97.59     49.99 o 
  -2 -21   3      132.72      102.63     49.55 o 
  -1 -21   3      100.10       80.62     57.95 o 
   0 -21   3      175.02      124.84     50.09 o 
   1 -21   3       82.75      123.25     51.35 o 
   2 -21   3      178.76      179.96     55.75 o 
  -6 -20   3      555.88      573.08     72.40 o 
  -5 -20   3      114.17      167.59     44.41 o 
  -4 -20   3      381.16      402.26     51.45 o 
  -3 -20   3      924.56      974.76     67.52 o 
  -2 -20   3      355.25      341.74     47.74 o 
  -1 -20   3      285.79      390.11     49.88 o 
   0 -20   3       92.07       56.56     40.89 o 
   1 -20   3      411.53      433.18     51.01 o 
   2 -20   3      323.04      259.36    109.11 o 
   3 -20   3      571.13      651.43     99.06 o 
   4 -20   3      213.45      270.14     58.98 o 
  -7 -19   3      299.17      388.05    102.62 o 
  -6 -19   3      273.01      244.14     54.83 o 
  -5 -19   3      174.15      122.63     38.93 o 
  -4 -19   3      215.80      198.99     42.59 o 
  -3 -19   3        4.24      -19.04     29.39 o 
  -2 -19   3      379.09      388.19     47.42 o 
  -1 -19   3       36.29       72.22     33.47 o 
   0 -19   3      748.07      927.10     62.68 o 
   1 -19   3       47.33       54.34     33.52 o 
   2 -19   3      392.94      405.98     49.12 o 
   3 -19   3      294.82      291.50     44.46 o 
   4 -19   3      107.21       33.58    128.02 o 
   5 -19   3      271.86      359.53     63.11 o 
  -8 -18   3      123.02      124.67     70.07 o 
  -7 -18   3      153.42       61.31     51.81 o 
  -6 -18   3      350.49      261.64     52.90 o 
  -5 -18   3      217.85      160.64     39.21 o 
  -4 -18   3      734.34      716.21     56.81 o 
  -3 -18   3      105.07      100.25     35.66 o 
  -2 -18   3      588.15      590.91     53.43 o 
  -1 -18   3      591.91      605.37     52.94 o 
   0 -18   3       19.82       10.82     27.82 o 
   1 -18   3      361.23      355.83     43.94 o 
   2 -18   3      176.94      178.75     37.64 o 
   3 -18   3      108.88      120.03     35.22 o 
   4 -18   3      274.40      265.27     52.44 o 
   5 -18   3       44.53        2.93    125.20 o 
   6 -18   3      247.04      290.47     59.64 o 
  -9 -17   3      440.87      476.38     67.14 o 
  -8 -17   3      175.61      177.06     51.06 o 
  -7 -17   3      993.21     1017.13    209.55 o 
  -6 -17   3      116.11      161.13     46.38 o 
  -5 -17   3      127.32      104.22     41.32 o 
  -4 -17   3      836.35      760.56     56.83 o 
  -3 -17   3      403.98      321.31     42.50 o 
  -2 -17   3      477.87      418.02     53.99 o 
  -1 -17   3      617.45      623.69     51.03 o 
   0 -17   3     1583.70     1686.71     73.13 o 
   1 -17   3      384.55      389.93     44.00 o 
   2 -17   3      971.71      934.68     57.37 o 
   3 -17   3       69.65       27.41     29.05 o 
   4 -17   3        4.48       -2.51     32.06 o 
   5 -17   3      914.35     1084.78     80.40 o 
   6 -17   3      330.04      318.60    119.39 o 
   7 -17   3      428.89      553.94    102.95 o 
 -10 -16   3      399.74      423.42     96.97 o 
  -9 -16   3      234.19      234.90     53.50 o 
  -8 -16   3      839.02      988.97     78.66 o 
  -7 -16   3        3.70       34.81     39.68 o 
  -6 -16   3      348.72      292.89     51.63 o 
  -5 -16   3      447.70      525.42     76.00 o 
  -4 -16   3     1543.12     1636.10     72.95 o 
  -3 -16   3      279.85      276.85     41.62 o 
  -2 -16   3      211.84      199.21     37.97 o 
  -1 -16   3     1196.09     1155.10     62.60 o 
   0 -16   3      950.41      974.18     75.18 o 
   1 -16   3      642.98      562.10     48.30 o 
   2 -16   3      160.26      174.20     33.84 o 
   3 -16   3      620.68      584.88     47.74 o 
   4 -16   3      215.12      310.34     39.79 o 
   5 -16   3      379.00      410.34     80.04 o 
   6 -16   3      274.63      286.86     54.71 o 
   7 -16   3      147.31       62.43     65.76 o 
   8 -16   3      279.68      261.03     87.67 o 
 -11 -15   3      220.76      272.32     88.34 o 
 -10 -15   3       63.17       87.01     68.08 o 
  -9 -15   3       40.22       71.07     39.75 o 
  -8 -15   3        9.56       -2.46     39.19 o 
  -7 -15   3      329.77      244.29    127.86 o 
  -6 -15   3      544.85      607.87     60.70 o 
  -5 -15   3      479.84      430.56     43.98 o 
  -4 -15   3      898.83      839.59     84.71 o 
  -3 -15   3     1203.03     1187.46     59.50 o 
  -2 -15   3      743.71      859.80     53.27 o 
  -1 -15   3      371.79      443.07     43.27 o 
   0 -15   3      478.35      524.79     44.27 o 
   1 -15   3      215.51      263.19     36.67 o 
   2 -15   3     1926.43     1834.40    123.46 o 
   3 -15   3      692.64      734.36     49.30 o 
   4 -15   3       80.62       52.02     28.03 o 
   5 -15   3      266.28      259.76     48.14 o 
   6 -15   3      116.27      130.52     43.65 o 
   7 -15   3      763.44     1066.70    118.23 o 
   8 -15   3       64.11       74.72     72.07 o 
 -11 -14   3      114.72      184.65     82.03 o 
 -10 -14   3      256.39      360.99     88.01 o 
  -9 -14   3      165.56      117.47     44.23 o 
  -8 -14   3      469.14      437.06     56.94 o 
  -7 -14   3      114.28      153.66     43.56 o 
  -6 -14   3     1084.21     1059.60     72.53 o 
  -5 -14   3      124.31      132.47     31.90 o 
  -4 -14   3     1100.86     1058.67    111.53 o 
  -3 -14   3     2645.47     2618.32     82.57 o 
  -2 -14   3      253.76      243.43     42.11 o 
  -1 -14   3      910.35      958.58     52.83 o 
   0 -14   3      458.68      436.17     39.87 o 
   1 -14   3      889.00      829.45     50.60 o 
   2 -14   3      257.70      248.52     33.45 o 
   3 -14   3      689.93      682.82     97.85 o 
   4 -14   3     1372.25     1468.93     63.73 o 
   5 -14   3       57.31       42.53     30.46 o 
   6 -14   3      582.64      627.89     54.65 o 
   7 -14   3      207.52      312.17     79.37 o 
   8 -14   3       14.89      -45.17     55.13 o 
   9 -14   3      228.30      445.67     96.64 o 
 -12 -13   3      248.04      255.71     89.67 o 
 -11 -13   3      628.87      603.75    107.27 o 
 -10 -13   3      503.26      414.46     89.00 o 
  -9 -13   3     1793.61     1963.24     98.67 o 
  -8 -13   3       33.56       23.57     34.86 o 
  -7 -13   3      415.20      410.73     51.18 o 
  -6 -13   3      947.23      932.13     65.84 o 
  -5 -13   3     1659.85     1617.04     68.90 o 
  -4 -13   3      446.94      409.97     45.75 o 
  -3 -13   3      316.21      399.25     37.60 o 
  -2 -13   3      746.28      761.09     46.90 o 
  -1 -13   3      929.49      920.50     48.69 o 
   0 -13   3     1485.07     1484.61     60.17 o 
   1 -13   3     2557.79     2568.71     75.88 o 
   2 -13   3      214.16      203.79     30.68 o 
   3 -13   3      138.77      138.08     25.68 o 
   4 -13   3     2361.26     2256.49     73.07 o 
   5 -13   3       40.67       29.61     27.72 o 
   6 -13   3        1.88      -16.99     24.89 o 
   7 -13   3      479.75      512.23     83.08 o 
   8 -13   3       67.78      122.26     57.62 o 
   9 -13   3      560.48      446.29     64.19 o 
 -12 -12   3      222.03      198.93     83.36 o 
 -11 -12   3      559.07      656.89    103.28 o 
 -10 -12   3      605.92      485.86     88.34 o 
  -9 -12   3       71.58      101.87     39.45 o 
  -8 -12   3      675.41      776.12     51.40 o 
  -7 -12   3      607.16      636.88     45.40 o 
  -6 -12   3      467.06      498.90     41.35 o 
  -5 -12   3     1272.49     1277.01     75.59 o 
  -4 -12   3      814.95      760.77     36.99 o 
  -3 -12   3     2838.87     2732.48     79.44 o 
  -2 -12   3      412.11      403.71     35.48 o 
  -1 -12   3     2216.85     2153.60     67.26 o 
   0 -12   3     1470.08     1466.85     56.19 o 
   1 -12   3      894.78      861.83     37.35 o 
   2 -12   3      607.09      622.96     32.59 o 
   3 -12   3     2048.87     2065.55     52.08 o 
   4 -12   3      438.88      477.81     31.99 o 
   5 -12   3        7.73      -20.03     20.03 o 
   6 -12   3      544.19      542.77     40.58 o 
   7 -12   3      391.53      469.29     47.43 o 
   8 -12   3      440.56      532.52    104.11 o 
   9 -12   3       64.99      103.96     47.11 o 
  10 -12   3      473.12      551.80     71.46 o 
 -12 -11   3      160.39      135.96     51.35 o 
 -11 -11   3      251.03      288.80     54.70 o 
 -10 -11   3      184.34      159.58     40.51 o 
  -9 -11   3      407.38      439.43     36.42 o 
  -8 -11   3       51.50       53.08     26.23 o 
  -7 -11   3      424.31      458.54     62.60 o 
  -6 -11   3      650.58      643.82     66.41 o 
  -5 -11   3      712.22      680.30     35.55 o 
  -4 -11   3      356.63      389.42     28.54 o 
  -3 -11   3      795.24      843.59     35.68 o 
  -2 -11   3     2836.10     2958.10     68.82 o 
  -1 -11   3      463.31      456.63     27.62 o 
   0 -11   3     3728.43     3548.67     67.29 o 
   1 -11   3      830.74      787.74     38.16 o 
   2 -11   3      421.54      420.09     27.10 o 
   3 -11   3      543.61      555.21     30.29 o 
   4 -11   3      162.60      154.37     21.54 o 
   5 -11   3      312.81      329.24     27.22 o 
   6 -11   3      863.38      874.51     46.43 o 
   7 -11   3      321.21      303.43     40.90 o 
   8 -11   3       56.06       53.01     53.47 o 
   9 -11   3      810.98      743.85     73.26 o 
  10 -11   3      408.91      412.95    130.68 o 
 -13 -10   3      173.59      142.94     67.91 o 
 -12 -10   3       60.91      147.44     54.79 o 
 -11 -10   3       38.78       37.72     32.08 o 
 -10 -10   3      404.08      336.80     41.95 o 
  -9 -10   3      237.67      288.07     31.27 o 
  -8 -10   3     1968.82     2097.29     61.50 o 
  -7 -10   3     2181.15     2085.83     57.87 o 
  -6 -10   3       33.67        4.59     15.23 o 
  -5 -10   3     2480.56     2415.29     64.36 o 
  -4 -10   3     1376.19     1447.94     36.02 o 
  -3 -10   3     4769.65     4634.74     88.09 o 
  -2 -10   3        2.41        0.56     12.77 o 
  -1 -10   3     2605.96     2590.11     63.46 o 
   0 -10   3      280.63      262.62     20.01 o 
   1 -10   3     2003.14     1978.35     44.80 o 
   2 -10   3      612.02      599.11     30.92 o 
   3 -10   3     2302.40     2235.00     50.57 o 
   4 -10   3      420.44      423.45     25.83 o 
   5 -10   3       57.49       51.34     18.71 o 
   6 -10   3     2928.15     3099.59     77.44 o 
   7 -10   3       40.63       47.84     28.88 o 
   8 -10   3     1734.85     1785.86    101.79 o 
   9 -10   3       91.94      110.95     45.54 o 
  10 -10   3      154.45      182.94     51.32 o 
  11 -10   3      231.24      162.81     60.77 o 
 -13  -9   3      415.65      372.38     63.00 o 
 -12  -9   3      588.86      731.45     72.90 o 
 -11  -9   3       48.20       42.12     31.25 o 
 -10  -9   3      639.41      672.10     44.31 o 
  -9  -9   3      753.29      914.36     45.64 o 
  -8  -9   3       89.03      101.66     22.93 o 
  -7  -9   3     1215.83     1239.53     45.47 o 
  -6  -9   3      395.16      354.34     27.48 o 
  -5  -9   3     4368.88     4351.45     74.46 o 
  -4  -9   3     1481.40     1490.64     40.20 o 
  -3  -9   3     2788.35     2819.16     45.65 o 
  -2  -9   3     9508.95     9369.03    134.46 o 
  -1  -9   3      195.86      201.95     18.85 o 
   0  -9   3     3626.34     3569.18     57.45 o 
   1  -9   3     1996.03     2078.10     36.51 o 
   2  -9   3     3240.99     3215.79     56.87 o 
   3  -9   3      475.42      412.08     25.53 o 
   4  -9   3     2311.40     2297.86     46.47 o 
   5  -9   3      397.50      331.87     29.32 o 
   6  -9   3       51.19       39.23     21.33 o 
   7  -9   3       65.70       78.97     28.80 o 
   8  -9   3      514.64      589.42     61.35 o 
   9  -9   3      112.89      168.55     46.96 o 
  10  -9   3       53.28      -15.55     35.93 o 
  11  -9   3      232.74      254.78     82.36 o 
 -13  -8   3      187.49      182.04     53.30 o 
 -12  -8   3      404.65      504.48     78.04 o 
 -11  -8   3      743.54      724.80     56.93 o 
 -10  -8   3     1396.02     1375.44     55.59 o 
  -9  -8   3      100.55       78.42     23.63 o 
  -8  -8   3      100.85       83.07     21.02 o 
  -7  -8   3     1882.36     1809.97     52.31 o 
  -6  -8   3     3571.85     3537.44     68.44 o 
  -5  -8   3      868.09      888.27     33.04 o 
  -4  -8   3     1410.87     1428.16     37.23 o 
  -3  -8   3     9328.61     9566.44    102.92 o 
  -2  -8   3     3203.56     3053.73     44.51 o 
  -1  -8   3     5773.34     6020.75     76.82 o 
   0  -8   3     1145.51     1160.77     34.98 o 
   1  -8   3     2528.95     2540.66     46.50 o 
   2  -8   3      418.01      393.92     23.27 o 
   3  -8   3     1271.25     1197.35     31.85 o 
   4  -8   3     3594.87     3566.98     66.90 o 
   5  -8   3       61.31       92.36     20.26 o 
   6  -8   3      336.50      322.61     36.54 o 
   7  -8   3      428.20      418.38     43.03 o 
   8  -8   3      115.41      120.92     32.44 o 
   9  -8   3       79.15      105.20     41.37 o 
  10  -8   3      648.40      630.75     72.05 o 
  11  -8   3       86.85       97.40     48.17 o 
 -14  -7   3      185.76      309.79     61.62 o 
 -13  -7   3       68.29       58.28     45.67 o 
 -12  -7   3        0.12       -0.22     35.01 o 
 -11  -7   3      334.82      291.52     41.69 o 
 -10  -7   3      758.60      748.82     61.63 o 
  -9  -7   3     1634.97     1679.70     69.30 o 
  -8  -7   3      739.45      731.04     37.88 o 
  -7  -7   3     1929.20     1844.47     51.59 o 
  -6  -7   3     3375.16     3366.37     82.49 o 
  -5  -7   3      633.33      603.91     28.67 o 
  -4  -7   3     1368.61     1299.59     34.68 o 
  -3  -7   3      977.79      970.18     25.61 o 
  -2  -7   3     9158.47     9644.66     97.67 o 
  -1  -7   3     1495.69     1537.15     40.76 o 
   0  -7   3     4602.77     4845.71     64.90 o 
   1  -7   3     2414.30     2478.56     43.82 o 
   2  -7   3     1466.32     1429.23     34.63 o 
   3  -7   3     1940.83     1990.49     41.71 o 
   4  -7   3     1061.05     1037.38     32.62 o 
   5  -7   3     3838.18     3633.22     75.08 o 
   6  -7   3     1381.93     1268.29     58.44 o 
   7  -7   3     1137.85     1113.83     77.49 o 
   8  -7   3      218.71      164.62     34.55 o 
   9  -7   3     1602.22     1505.06     90.87 o 
  10  -7   3      504.48      524.92     95.81 o 
  11  -7   3       42.63       92.21     45.70 o 
 -14  -6   3      160.40      145.71     87.01 o 
 -13  -6   3      691.95      891.77     80.63 o 
 -12  -6   3      145.41       90.01     43.91 o 
 -11  -6   3     1286.47     1274.50     80.78 o 
 -10  -6   3      636.61      699.95     43.48 o 
  -9  -6   3     1222.75     1151.15     47.89 o 
  -8  -6   3     3205.82     3227.29     90.93 o 
  -7  -6   3      358.88      352.87     27.48 o 
  -6  -6   3     1082.30     1040.60     37.29 o 
  -5  -6   3      156.72      210.71     18.60 o 
  -4  -6   3     1549.34     1468.56     36.40 o 
  -3  -6   3     1632.98     1746.88     68.79 o 
  -2  -6   3      285.74      321.48     14.56 o 
  -1  -6   3     9949.30    10037.15     91.37 o 
   0  -6   3    12771.73    13291.36    187.18 o 
   1  -6   3     4036.19     3997.37     55.76 o 
   2  -6   3     1441.93     1420.01     30.31 o 
   3  -6   3     2257.95     2275.36     43.41 o 
   4  -6   3      940.42      936.43     29.92 o 
   5  -6   3     2348.15     2372.07     57.22 o 
   6  -6   3      520.28      521.17     41.67 o 
   7  -6   3       76.37       46.90     46.12 o 
   8  -6   3     2182.79     2257.08     82.52 o 
   9  -6   3      240.32      183.14     45.67 o 
  10  -6   3      264.34      315.33     56.12 o 
  11  -6   3      317.60      203.78     54.17 o 
 -14  -5   3      540.62      432.38     69.15 o 
 -13  -5   3      400.74      430.19     63.10 o 
 -12  -5   3       19.19      -30.03     30.03 o 
 -11  -5   3      401.37      319.17     50.15 o 
 -10  -5   3      368.54      363.37     33.23 o 
  -9  -5   3      240.35      273.07     28.50 o 
  -8  -5   3     1413.98     1452.71     48.85 o 
  -7  -5   3     3645.39     3435.86     69.03 o 
  -6  -5   3      243.62      202.19     22.62 o 
  -5  -5   3      662.74      689.98     29.15 o 
  -4  -5   3      469.55      463.38     25.36 o 
  -3  -5   3     3808.16     3685.63     54.42 o 
  -2  -5   3    12907.88    12948.63    123.37 o 
  -1  -5   3      706.77      732.39     16.44 o 
   0  -5   3     3599.88     3558.71     48.31 o 
   1  -5   3     2807.35     2636.06     49.00 o 
   2  -5   3    20659.94    20666.84    260.21 o 
   3  -5   3     1616.09     1646.37     39.90 o 
   4  -5   3      221.75      225.72     17.05 o 
   5  -5   3      151.99      187.03     21.03 o 
   6  -5   3     2325.00     2193.60     72.11 o 
   7  -5   3     2186.08     2107.98     74.31 o 
   8  -5   3      232.71      242.87     36.63 o 
   9  -5   3     1651.49     1658.11    187.97 o 
  10  -5   3       33.58       28.95     64.26 o 
  11  -5   3      705.52      826.58     80.53 o 
  12  -5   3      465.34      381.60    121.38 o 
 -14  -4   3      146.85      198.40     55.11 o 
 -13  -4   3      726.06      807.63     78.45 o 
 -12  -4   3      287.52      333.98     56.16 o 
 -11  -4   3       48.11       53.33     65.26 o 
 -10  -4   3      653.79      738.53     85.39 o 
  -9  -4   3      830.16      827.14     44.55 o 
  -8  -4   3     2911.58     2826.91     65.69 o 
  -7  -4   3      524.76      535.06     31.29 o 
  -6  -4   3      406.58      356.64     24.55 o 
  -5  -4   3     9045.98     9388.13    116.49 o 
  -4  -4   3      481.62      389.59     22.73 o 
  -3  -4   3      965.90      988.83     26.68 o 
  -2  -4   3     1398.54     1452.44     28.05 o 
  -1  -4   3     2781.87     2686.05     43.43 o 
   0  -4   3     1623.25     1690.67     30.42 o 
   1  -4   3     2601.65     2546.99     45.01 o 
   2  -4   3     3115.72     3158.87     46.87 o 
   3  -4   3      549.68      573.96     30.10 o 
   4  -4   3     4004.28     3803.23     64.47 o 
   5  -4   3     1637.02     1631.55     57.81 o 
   6  -4   3      896.35      876.55     52.72 o 
   7  -4   3       93.99       45.10     25.71 o 
   8  -4   3     1303.87     1297.12     62.68 o 
   9  -4   3      506.63      492.67     62.93 o 
  10  -4   3      352.53      275.76     63.26 o 
  11  -4   3       65.10      122.20     46.55 o 
  12  -4   3      313.25      313.74     64.50 o 
 -14  -3   3      170.79      189.03     69.91 o 
 -13  -3   3       19.02      -32.05     32.05 o 
 -12  -3   3      445.14      454.64     60.30 o 
 -11  -3   3     1011.93     1103.18     77.60 o 
 -10  -3   3       85.43       80.79     27.37 o 
  -9  -3   3     2408.35     2486.84     65.63 o 
  -8  -3   3      355.58      423.92     31.10 o 
  -7  -3   3      426.30      409.64     28.27 o 
  -6  -3   3     1527.93     1642.80     60.59 o 
  -5  -3   3     3383.59     3156.26     65.88 o 
  -4  -3   3    12655.19    12647.04    139.54 o 
  -3  -3   3      641.07      690.24     23.08 o 
  -2  -3   3     1463.35     1562.56     26.46 o 
  -1  -3   3     2857.85     2979.66     45.70 o 
   0  -3   3     1589.05     1645.91     33.70 o 
   1  -3   3    11808.68    12268.60    131.25 o 
   2  -3   3     1946.66     1981.73     38.46 o 
   3  -3   3     1734.14     1679.28     30.13 o 
   4  -3   3     6610.33     6372.91     73.54 o 
   5  -3   3     1959.31     1888.04     62.40 o 
   6  -3   3     1964.68     1984.85     67.52 o 
   7  -3   3     1234.67     1218.59     86.07 o 
   8  -3   3      571.57      565.69     47.37 o 
   9  -3   3      272.97      252.64     54.96 o 
  10  -3   3      194.40      206.02     95.31 o 
  11  -3   3      229.17      267.65    106.44 o 
  12  -3   3      100.36       61.37     61.44 o 
 -14  -2   3      434.17      412.37     68.33 o 
 -13  -2   3      148.76       95.75     50.98 o 
 -12  -2   3      948.46      979.75     76.90 o 
 -11  -2   3      372.88      471.38     65.59 o 
 -10  -2   3     1061.97     1127.44     91.11 o 
  -9  -2   3       26.55       48.26     23.23 o 
  -8  -2   3      652.56      643.74     34.96 o 
  -7  -2   3     2489.01     2477.62     57.46 o 
  -6  -2   3     5481.29     5627.24     86.41 o 
  -5  -2   3      132.70       90.11     16.22 o 
  -4  -2   3      956.96      977.66     30.49 o 
  -3  -2   3    15962.53    15920.00    192.26 o 
  -2  -2   3    23578.00    24567.46    242.48 o 
  -1  -2   3    14049.44    14624.61    149.68 o 
   0  -2   3     2584.42     2669.38     42.38 o 
   1  -2   3     4629.98     4546.24     68.06 o 
   2  -2   3     6555.21     6803.77    144.32 o 
   3  -2   3     7557.98     7411.32     95.17 o 
   4  -2   3     2293.85     2322.45     63.83 o 
   5  -2   3      227.18      211.34     27.10 o 
   6  -2   3     3118.21     3123.42     83.79 o 
   7  -2   3      590.81      656.15     58.30 o 
   8  -2   3     1076.88     1100.71     84.58 o 
   9  -2   3      197.66      160.12     43.43 o 
  10  -2   3     1729.48     1848.37    118.89 o 
  11  -2   3      138.75      123.28     79.54 o 
  12  -2   3      138.45      113.40     51.04 o 
 -14  -1   3      281.34      268.21     62.38 o 
 -13  -1   3      575.35      641.78    103.61 o 
 -12  -1   3     1117.99     1197.16    148.78 o 
 -11  -1   3      478.13      480.82    104.61 o 
 -10  -1   3     2744.47     2687.27    100.60 o 
  -9  -1   3      113.52      125.35     26.91 o 
  -8  -1   3      156.43      142.58     25.15 o 
  -7  -1   3     5122.59     5137.78     70.25 o 
  -6  -1   3     2156.79     2448.25     53.00 o 
  -5  -1   3     6912.09     6919.11    107.05 o 
  -4  -1   3      764.27      882.85     33.83 o 
  -3  -1   3     3581.62     3621.23     58.38 o 
  -2  -1   3     4643.04     5040.88     75.59 o 
  -1  -1   3     8762.00     9404.14    102.14 o 
   0  -1   3     3304.07     3352.97     53.06 o 
   1  -1   3      515.65      541.67     20.27 o 
   2  -1   3     3205.26     3234.49     72.39 o 
   3  -1   3    14189.40    14895.92    199.38 o 
   4  -1   3     1136.27     1150.69     46.23 o 
   5  -1   3     1029.32     1062.90     47.39 o 
   6  -1   3     3365.13     3238.34     85.05 o 
   7  -1   3     4367.86     4135.02    102.12 o 
   8  -1   3      226.29      170.19     33.75 o 
   9  -1   3      663.73      708.28     54.42 o 
  10  -1   3       79.24      122.98     44.48 o 
  11  -1   3      257.61      293.71     58.10 o 
  12  -1   3      212.47      196.37     58.00 o 
 -14   0   3       39.24        4.76     57.29 o 
 -13   0   3      151.86      211.79     78.37 o 
 -12   0   3      345.58      281.39     53.42 o 
 -11   0   3       25.00       25.17     32.08 o 
 -10   0   3      118.37       82.18     28.09 o 
  -9   0   3      666.03      700.72     45.51 o 
  -8   0   3     1410.03     1311.95     78.39 o 
  -7   0   3     4040.09     4224.62     90.45 o 
  -6   0   3      366.37      370.77     23.53 o 
  -5   0   3     2207.57     2157.52     39.67 o 
  -4   0   3       44.68       61.23     10.51 o 
  -3   0   3     3033.44     3040.55     45.31 o 
  -2   0   3      589.02      591.74     21.69 o 
  -1   0   3      138.68      110.50     13.01 o 
   0   0   3      675.63      686.71     25.55 o 
   1   0   3      991.75      987.65     23.76 o 
   2   0   3    15572.91    15393.27    196.57 o 
   3   0   3     1167.04     1178.83     54.53 o 
   4   0   3      187.02      158.75     22.75 o 
   5   0   3      430.06      418.29     34.14 o 
   6   0   3     3830.93     3661.64     96.89 o 
   7   0   3      441.35      436.33     39.38 o 
   8   0   3     4946.54     4951.32    122.91 o 
   9   0   3      474.90      520.44     52.51 o 
  10   0   3       26.63        6.20     35.08 o 
  11   0   3      295.10      341.01     68.58 o 
  12   0   3       34.56        5.92     43.55 o 
 -14   1   3      286.20      322.50     65.15 o 
 -13   1   3      582.28      640.71     71.91 o 
 -12   1   3     1118.06     1215.75     84.02 o 
 -11   1   3      480.50      488.20     73.23 o 
 -10   1   3     2739.72     2652.52     82.52 o 
  -9   1   3      111.22       67.82     28.55 o 
  -8   1   3      154.98      171.94     26.31 o 
  -7   1   3     5090.88     5254.18     92.56 o 
  -6   1   3     2087.19     2278.81     55.66 o 
  -5   1   3     6885.69     6691.96     88.10 o 
  -4   1   3      780.99      787.53     35.84 o 
  -3   1   3     3416.03     3401.80     48.86 o 
  -2   1   3     4853.96     5121.69     65.72 o 
  -1   1   3     8727.72     9202.99    100.50 o 
   0   1   3     3420.50     3550.90     48.72 o 
   1   1   3      525.16      525.55     19.92 o 
   2   1   3     3087.55     3125.07     63.20 o 
   3   1   3    14144.06    14791.04    160.36 o 
   4   1   3     1189.68     1200.97     45.84 o 
   5   1   3     1040.71      950.03     44.40 o 
   6   1   3     3371.89     3254.63    100.06 o 
   7   1   3     4376.61     4134.72    102.50 o 
   8   1   3      235.46      199.64     35.36 o 
   9   1   3      652.79      721.55     55.80 o 
  10   1   3       91.40      114.02     44.25 o 
  11   1   3      273.87      316.46     60.22 o 
  12   1   3      225.08      158.21     54.53 o 
 -14   2   3      433.52      459.03    178.67 o 
 -13   2   3      134.63      139.18     78.04 o 
 -12   2   3      922.11      968.47     77.13 o 
 -11   2   3      368.42      463.09    118.72 o 
 -10   2   3     1134.74     1125.19     57.78 o 
  -9   2   3       24.21       35.81     24.46 o 
  -8   2   3      687.89      721.63     52.80 o 
  -7   2   3     2493.54     2587.71     85.40 o 
  -6   2   3     5649.48     5703.63     96.33 o 
  -5   2   3      143.60      122.14     32.78 o 
  -4   2   3     1040.53     1076.60     56.22 o 
  -3   2   3    15949.07    15993.91    164.08 o 
  -2   2   3    23706.51    24788.20    240.50 o 
  -1   2   3    13933.62    14335.79    147.87 o 
   0   2   3     2604.68     2614.72     58.58 o 
   1   2   3     4738.42     4670.79     74.49 o 
   2   2   3     6660.08     6942.15    100.85 o 
   3   2   3     7655.37     7656.11    118.34 o 
   4   2   3     2270.11     2257.83     44.78 o 
   5   2   3      234.79      245.04     20.83 o 
   6   2   3     3194.46     3120.76     82.65 o 
   7   2   3      580.51      578.10     45.33 o 
   8   2   3     1085.33     1074.71     59.31 o 
   9   2   3      198.92      169.47     37.09 o 
  10   2   3     1796.47     1856.89     98.15 o 
  11   2   3      127.78      278.30     85.68 o 
  12   2   3      137.86      207.20     59.15 o 
 -14   3   3      165.94      196.26     57.88 o 
 -13   3   3       15.52       -7.49     37.45 o 
 -12   3   3      437.32      559.48     65.80 o 
 -11   3   3     1002.61      870.23    104.11 o 
 -10   3   3       89.83       76.03     28.60 o 
  -9   3   3     2459.05     2340.13    104.78 o 
  -8   3   3      368.82      289.52     31.11 o 
  -7   3   3      463.58      468.30     35.96 o 
  -6   3   3     1406.84     1624.13     49.19 o 
  -5   3   3     3534.92     3393.34     67.39 o 
  -4   3   3    12608.67    12612.66    141.18 o 
  -3   3   3      620.37      615.54     26.65 o 
  -2   3   3     1570.12     1635.35     39.34 o 
  -1   3   3     2848.30     2931.16     55.42 o 
   0   3   3     1693.27     1798.63     39.02 o 
   1   3   3    11722.83    12119.46    133.33 o 
   2   3   3     1983.77     1963.59     48.80 o 
   3   3   3     1776.31     1625.18     48.08 o 
   4   3   3     6650.28     6480.50    112.64 o 
   5   3   3     1972.33     1926.89     45.64 o 
   6   3   3     1992.80     2015.92     66.48 o 
   7   3   3     1239.49     1403.16     61.64 o 
   8   3   3      557.17      575.43     49.92 o 
   9   3   3      275.54      334.51     42.09 o 
  10   3   3      196.16      165.55     67.42 o 
  11   3   3      241.10      236.47     56.10 o 
  12   3   3      102.44      104.14     50.49 o 
 -14   4   3      152.14      109.43     51.19 o 
 -13   4   3      733.77      813.78     84.02 o 
 -12   4   3      278.40      287.92     88.84 o 
 -11   4   3       60.80       36.32     35.42 o 
 -10   4   3      641.13      596.68     48.11 o 
  -9   4   3      829.14      826.30     60.47 o 
  -8   4   3     2918.48     2848.43     90.64 o 
  -7   4   3      503.08      559.77     36.94 o 
  -6   4   3      419.10      366.50     20.91 o 
  -5   4   3     8877.14     9286.02    114.35 o 
  -4   4   3      473.40      398.04     22.17 o 
  -3   4   3      894.23      900.35     28.77 o 
  -2   4   3     1468.26     1479.74     39.85 o 
  -1   4   3     2733.96     2561.03     52.71 o 
   0   4   3     1624.24     1746.24     37.55 o 
   1   4   3     2506.42     2579.60     44.08 o 
   2   4   3     3144.63     3181.91     63.63 o 
   3   4   3      499.53      499.32     31.80 o 
   4   4   3     3984.58     3702.51     88.76 o 
   5   4   3     1615.14     1609.10     43.14 o 
   6   4   3      917.23      931.28     50.10 o 
   7   4   3       87.02       63.27     27.46 o 
   8   4   3     1294.52     1320.23     63.76 o 
   9   4   3      501.48      560.05     70.89 o 
  10   4   3      341.29      435.64     59.06 o 
  11   4   3       65.60       98.47     48.06 o 
  12   4   3      310.63      267.80    134.67 o 
 -14   5   3      532.89      496.46     73.94 o 
 -13   5   3      404.85      371.78    104.61 o 
 -12   5   3       17.93       41.07     38.78 o 
 -11   5   3      417.94      372.35     43.44 o 
 -10   5   3      371.06      371.61     49.06 o 
  -9   5   3      232.72      170.03     40.62 o 
  -8   5   3     1436.49     1406.60     56.23 o 
  -7   5   3     3697.45     3678.26    101.83 o 
  -6   5   3      263.64      249.93     20.08 o 
  -5   5   3      614.74      596.96     26.43 o 
  -4   5   3      407.32      379.44     23.77 o 
  -3   5   3     3789.34     3618.34     60.25 o 
  -2   5   3    13019.16    12886.86    177.88 o 
  -1   5   3      725.77      769.37     64.26 o 
   0   5   3     3524.75     3637.58     92.32 o 
   1   5   3     2888.27     2716.57     59.56 o 
   2   5   3    20575.94    20620.23    277.02 o 
   3   5   3     1718.20     1698.33     50.18 o 
   4   5   3      221.87      197.11     23.89 o 
   5   5   3      149.86      154.56     25.40 o 
   6   5   3     2284.17     2259.10     76.12 o 
   7   5   3     2262.88     2272.76     76.72 o 
   8   5   3      246.57      251.93     37.47 o 
   9   5   3     1698.81     1749.58     76.24 o 
  10   5   3       38.54       29.50     39.48 o 
  11   5   3      696.36      802.36     80.40 o 
  12   5   3      481.53      443.30     69.16 o 
 -14   6   3      172.35      239.56     97.64 o 
 -13   6   3      663.74      790.33     82.54 o 
 -12   6   3      147.68       93.63     43.13 o 
 -11   6   3     1288.94     1296.19     66.59 o 
 -10   6   3      674.68      564.74     59.10 o 
  -9   6   3     1227.46     1210.50     72.32 o 
  -8   6   3     3263.61     3157.44     83.27 o 
  -7   6   3      384.70      366.80     34.84 o 
  -6   6   3     1092.02     1122.50     37.87 o 
  -5   6   3      167.38      213.54     19.10 o 
  -4   6   3     1512.91     1492.25     39.62 o 
  -3   6   3     1621.23     1610.45     41.25 o 
  -2   6   3      298.99      311.82     30.56 o 
  -1   6   3     9740.84     9669.53    171.82 o 
   0   6   3    12885.72    13393.60    221.29 o 
   1   6   3     3853.59     3968.54     70.12 o 
   2   6   3     1400.93     1346.30     51.93 o 
   3   6   3     2300.01     2232.99     57.38 o 
   4   6   3      991.38      983.98     44.38 o 
   5   6   3     2362.61     2341.77     68.54 o 
   6   6   3      565.99      549.75     43.41 o 
   7   6   3       71.97       50.15     26.44 o 
   8   6   3     2239.39     2106.88     79.42 o 
   9   6   3      250.17      296.81     42.45 o 
  10   6   3      286.03      286.10     55.19 o 
  11   6   3      322.94      328.72     77.54 o 
 -14   7   3      180.76      198.77     58.42 o 
 -13   7   3       70.33       84.87     48.24 o 
 -12   7   3        0.66       32.74     37.91 o 
 -11   7   3      347.42      352.81     53.83 o 
 -10   7   3      751.35      806.01     67.39 o 
  -9   7   3     1578.09     1522.52     79.71 o 
  -8   7   3      767.80      699.16     46.13 o 
  -7   7   3     1848.73     1801.14     61.90 o 
  -6   7   3     3379.85     3386.14     72.19 o 
  -5   7   3      651.73      620.33     30.00 o 
  -4   7   3     1336.44     1247.36     38.20 o 
  -3   7   3      968.37      977.91     38.81 o 
  -2   7   3     9041.02     9512.67    143.43 o 
  -1   7   3     1501.10     1530.29     55.98 o 
   0   7   3     4435.17     4703.13    158.58 o 
   1   7   3     2365.87     2332.72     73.91 o 
   2   7   3     1403.89     1351.34     42.32 o 
   3   7   3     1941.64     2036.21    129.52 o 
   4   7   3     1073.21     1088.87     46.59 o 
   5   7   3     3819.87     3803.04     89.11 o 
   6   7   3     1364.77     1269.06     57.76 o 
   7   7   3     1112.29     1249.43     83.23 o 
   8   7   3      210.18      235.97     37.78 o 
   9   7   3     1603.20     1580.41     76.02 o 
  10   7   3      498.99      609.43     57.07 o 
  11   7   3       45.60       76.89     47.65 o 
 -13   8   3      180.20      279.07     58.21 o 
 -12   8   3      387.88      381.54     61.05 o 
 -11   8   3      742.50      693.07     69.34 o 
 -10   8   3     1342.15     1181.91    107.27 o 
  -9   8   3      106.53       99.52     31.08 o 
  -8   8   3      106.02       95.47     27.83 o 
  -7   8   3     1859.95     1795.97     64.08 o 
  -6   8   3     3481.51     3527.90     70.11 o 
  -5   8   3      868.17      920.69     35.81 o 
  -4   8   3     1412.38     1426.77     42.28 o 
  -3   8   3     9297.71     9490.05    146.85 o 
  -2   8   3     3252.83     2999.04     75.74 o 
  -1   8   3     5704.05     6023.45    125.81 o 
   0   8   3     1128.05     1152.93     52.68 o 
   1   8   3     2479.68     2492.47     78.59 o 
   2   8   3      429.50      448.48     30.10 o 
   3   8   3     1265.60     1205.82     53.70 o 
   4   8   3     3603.47     3357.14     99.83 o 
   5   8   3       54.92       57.07     24.11 o 
   6   8   3      320.97      315.28     35.13 o 
   7   8   3      411.70      499.01     45.65 o 
   8   8   3      131.65      159.06     34.34 o 
   9   8   3       82.06      113.49     36.24 o 
  10   8   3      632.65      680.21     59.91 o 
  11   8   3       92.71      103.95     80.70 o 
 -13   9   3      432.96      442.83     68.45 o 
 -12   9   3      614.11      556.46     67.73 o 
 -11   9   3       62.97       83.72     44.68 o 
 -10   9   3      645.74      698.70     66.72 o 
  -9   9   3      746.56      749.23     53.76 o 
  -8   9   3       93.81      114.33     30.02 o 
  -7   9   3     1277.14     1187.25     55.38 o 
  -6   9   3      385.35      357.18     28.36 o 
  -5   9   3     4403.89     4468.69     81.10 o 
  -4   9   3     1460.40     1390.52     49.61 o 
  -3   9   3     2792.72     2744.23     78.95 o 
  -2   9   3     9520.59     9401.62    186.62 o 
  -1   9   3      211.92      217.38     30.65 o 
   0   9   3     3482.85     3428.01     93.28 o 
   1   9   3     1962.82     1940.50     71.40 o 
   2   9   3     3294.63     3254.90     66.78 o 
   3   9   3      466.13      470.40     31.70 o 
   4   9   3     2226.23     2086.33     77.95 o 
   5   9   3      401.52      398.28     36.87 o 
   6   9   3       64.81       65.71     26.78 o 
   7   9   3       86.48       49.18     40.15 o 
   8   9   3      520.99      527.06     48.34 o 
   9   9   3       96.11      173.98     56.12 o 
  10   9   3       50.06       62.93     47.61 o 
  11   9   3      240.01      401.51     93.65 o 
 -13  10   3      166.76      256.41     70.90 o 
 -12  10   3       55.49       99.63     64.43 o 
 -11  10   3       36.52      101.36     44.73 o 
 -10  10   3      381.18      291.98     50.90 o 
  -9  10   3      239.20      224.95     37.68 o 
  -8  10   3     1998.71     2107.58     74.97 o 
  -7  10   3     2201.03     2191.96     73.95 o 
  -6  10   3       25.13       21.45     18.59 o 
  -5  10   3     2465.51     2414.05     59.93 o 
  -4  10   3     1372.55     1397.89     51.76 o 
  -3  10   3     4741.19     4680.21     95.84 o 
  -2  10   3        1.61      -11.70     16.25 o 
  -1  10   3     2698.11     2646.28     69.32 o 
   0  10   3      294.80      393.23     31.67 o 
   1  10   3     2008.99     1921.31     83.02 o 
   2  10   3      663.75      666.24     48.10 o 
   3  10   3     2234.10     2290.29    104.61 o 
   4  10   3      437.04      396.19     90.33 o 
   5  10   3       49.37       58.45     79.70 o 
   6  10   3     2852.25     2810.15    117.00 o 
   7  10   3       44.97       20.80     48.82 o 
   8  10   3     1722.61     1859.41    102.45 o 
   9  10   3       96.45       85.86     87.67 o 
  10  10   3      136.93      132.50     54.96 o 
  11  10   3      242.77      407.82     96.97 o 
 -12  11   3      155.86       88.67     65.09 o 
 -11  11   3      241.94      171.37     51.06 o 
 -10  11   3      188.33      172.71     71.40 o 
  -9  11   3      401.51      424.00     46.47 o 
  -8  11   3       50.48       64.19     30.00 o 
  -7  11   3      445.24      549.56     68.74 o 
  -6  11   3      643.80      581.47     41.22 o 
  -5  11   3      724.06      723.54     37.51 o 
  -4  11   3      352.72      334.28     35.11 o 
  -3  11   3      784.73      792.69     42.99 o 
  -2  11   3     2916.19     2928.14     75.98 o 
  -1  11   3      480.39      453.61     35.19 o 
   0  11   3     3711.16     3637.43     86.14 o 
   1  11   3      859.10      896.48     53.16 o 
   2  11   3      407.64      387.69     43.56 o 
   3  11   3      586.97      531.87     52.31 o 
   4  11   3      162.69      162.45     72.90 o 
   5  11   3      313.30      463.61    101.62 o 
   6  11   3      861.32      962.70     78.64 o 
   7  11   3      311.71      308.81     56.11 o 
   8  11   3       61.17      -15.67     56.46 o 
   9  11   3      825.19      959.02     86.34 o 
  10  11   3      412.29      635.36    102.12 o 
 -11  12   3      573.07      812.31    116.57 o 
 -10  12   3      602.45      605.20     66.10 o 
  -9  12   3       66.10       30.98     33.09 o 
  -8  12   3      680.90      645.54     52.43 o 
  -7  12   3      612.36      626.09     59.35 o 
  -6  12   3      503.92      507.06     36.21 o 
  -5  12   3     1253.97     1201.92     53.13 o 
  -4  12   3      786.14      809.59     45.09 o 
  -3  12   3     2864.88     2718.24     75.99 o 
  -2  12   3      450.78      465.02     37.52 o 
  -1  12   3     2185.68     2186.10     67.15 o 
   0  12   3     1446.90     1438.81     56.87 o 
   1  12   3      911.34      888.19     47.15 o 
   2  12   3      602.64      719.12     54.96 o 
   3  12   3     2103.10     2014.50    149.44 o 
   4  12   3      418.64      410.90     50.63 o 
   5  12   3       11.03        5.56     58.95 o 
   6  12   3      520.30      582.91     99.46 o 
   7  12   3      392.94      368.15     63.22 o 
   8  12   3      465.00      426.77     67.31 o 
   9  12   3       64.08      125.52     99.46 o 
  10  12   3      472.75      664.19    122.54 o 
 -11  13   3      614.49      732.27    114.91 o 
 -10  13   3      494.63      433.05     96.31 o 
  -9  13   3     1831.89     1965.94    108.12 o 
  -8  13   3       29.78       32.76     38.38 o 
  -7  13   3      441.59      459.44     63.43 o 
  -6  13   3      962.20      929.61     57.16 o 
  -5  13   3     1689.89     1528.70    120.88 o 
  -4  13   3      451.11      492.95     53.13 o 
  -3  13   3      303.15      308.21     46.38 o 
  -2  13   3      802.48      801.38     45.39 o 
  -1  13   3      930.92      921.83     49.05 o 
   0  13   3     1426.01     1466.40     68.93 o 
   1  13   3     2589.28     2470.37     76.47 o 
   2  13   3      188.43      159.56     30.15 o 
   3  13   3      126.89      107.66     36.86 o 
   4  13   3     2393.11     2365.16     99.74 o 
   5  13   3       27.18       -3.89     29.98 o 
   6  13   3        2.39      -55.26    134.83 o 
   7  13   3      458.34      110.92    116.23 o 
   8  13   3       67.11      -23.58     93.98 o 
   9  13   3      538.85      850.50    141.14 o 
 -11  14   3      102.52      144.13     86.35 o 
 -10  14   3      255.36      414.79     92.32 o 
  -9  14   3      172.32      141.89     54.59 o 
  -8  14   3      486.38      521.88     64.46 o 
  -7  14   3      120.53       71.54     41.86 o 
  -6  14   3     1101.04     1016.37     77.54 o 
  -5  14   3      111.61      128.29     41.35 o 
  -4  14   3     1082.84     1108.37     88.01 o 
  -3  14   3     2655.82     2509.18    108.46 o 
  -2  14   3      255.24      229.36     69.41 o 
  -1  14   3      904.20      870.22     69.72 o 
   0  14   3      436.16      452.43     57.87 o 
   1  14   3      902.79     1022.79     76.90 o 
   2  14   3      252.24      258.69     93.65 o 
   3  14   3      650.39      650.82     70.33 o 
   4  14   3     1321.88     1404.36     93.80 o 
   5  14   3       59.35      170.70     94.65 o 
   6  14   3      550.42      369.96    118.56 o 
   7  14   3      208.19     -109.59    109.59 o 
   8  14   3        9.18      -59.45    109.92 o 
   9  14   3      234.54      247.08    112.58 o 
 -11  15   3      217.90      247.08     97.30 o 
 -10  15   3       62.90       57.45     78.37 o 
  -9  15   3       42.76      119.10     53.22 o 
  -8  15   3       10.97       45.35     46.96 o 
  -7  15   3      334.91      392.85     60.70 o 
  -6  15   3      563.88      573.74     65.16 o 
  -5  15   3      474.15      477.97     59.34 o 
  -4  15   3      937.87      835.58     72.53 o 
  -3  15   3     1212.08     1118.78    104.44 o 
  -2  15   3      762.49      744.71     68.79 o 
  -1  15   3      389.88      336.74     54.51 o 
   0  15   3      471.72      478.72     61.96 o 
   1  15   3      216.76      149.58     46.38 o 
   2  15   3     1986.86     2174.82    111.69 o 
   3  15   3      690.05      721.76     75.48 o 
   4  15   3       79.87       51.91     44.84 o 
   5  15   3      270.30      258.66     60.07 o 
   6  15   3      118.15      105.20     57.95 o 
   7  15   3      763.26      914.93    173.69 o 
   8  15   3       64.07      -63.43    116.57 o 
 -10  16   3      394.09      251.40     96.31 o 
  -9  16   3      224.01      191.45     60.95 o 
  -8  16   3      845.11      783.48    186.47 o 
  -7  16   3        4.59       27.94     46.66 o 
  -6  16   3      356.29      321.68     59.31 o 
  -5  16   3      446.45      550.56     65.31 o 
  -4  16   3     1539.77     1573.93    127.36 o 
  -3  16   3      267.83      233.60     49.98 o 
  -2  16   3      209.01      189.52     82.53 o 
  -1  16   3     1188.95     1156.33     86.53 o 
   0  16   3      968.31     1045.48     82.38 o 
   1  16   3      643.96      705.14     73.01 o 
   2  16   3      163.05      144.01     50.49 o 
   3  16   3      584.93      532.21     68.84 o 
   4  16   3      209.51      148.19     53.86 o 
   5  16   3      373.40      427.16     71.08 o 
   6  16   3      269.86      259.10     66.17 o 
   7  16   3      148.43       72.40    124.54 o 
   8  16   3      285.00       91.33    143.13 o 
  -9  17   3      436.59      414.06     74.49 o 
  -8  17   3      185.82      175.32     59.17 o 
  -7  17   3      988.23     1126.02     93.63 o 
  -6  17   3      124.35      148.33     52.97 o 
  -5  17   3      133.06      134.59     47.39 o 
  -4  17   3      824.36      759.89     74.52 o 
  -3  17   3      395.70      398.16     61.77 o 
  -2  17   3      457.79      436.75     63.40 o 
  -1  17   3      598.01      603.20     70.39 o 
   0  17   3     1594.94     1700.10    104.01 o 
   1  17   3      388.78      440.92    122.54 o 
   2  17   3      960.19      943.07     86.91 o 
   3  17   3       75.47       30.53     44.16 o 
   4  17   3        2.27      -41.93     41.93 o 
   5  17   3      906.92     1043.88     98.85 o 
   6  17   3      333.18      229.67     67.64 o 
   7  17   3      428.09      380.58    165.38 o 
  -8  18   3      107.95       98.72    117.06 o 
  -7  18   3      157.58      216.84     60.82 o 
  -6  18   3      348.36      372.12     66.68 o 
  -5  18   3      203.74      172.67     53.81 o 
  -4  18   3      733.53      669.08    173.69 o 
  -3  18   3      121.81       88.88     48.54 o 
  -2  18   3      582.51      566.56    125.20 o 
  -1  18   3      597.90      616.39     75.20 o 
   0  18   3       18.87      -23.15     40.56 o 
   1  18   3      381.14      303.46     64.68 o 
   2  18   3      191.21      146.58     55.20 o 
   3  18   3      120.30      127.18    105.61 o 
   4  18   3      270.36      265.20     64.13 o 
   5  18   3       46.35       68.33     56.61 o 
   6  18   3      235.71      147.51     65.76 o 
  -7  19   3      310.96      299.97    177.84 o 
  -6  19   3      275.16      330.90     67.32 o 
  -5  19   3      170.98      207.89     89.67 o 
  -4  19   3      213.68      157.37     56.75 o 
  -3  19   3        5.67       -8.70     40.69 o 
  -2  19   3      371.22      332.01     64.69 o 
  -1  19   3       34.45       70.29     49.90 o 
   0  19   3      735.27      702.13    146.45 o 
   1  19   3       46.24       86.99     55.46 o 
   2  19   3      408.90      441.76     74.62 o 
   3  19   3      300.67      320.16     87.51 o 
   4  19   3       99.30       13.29     46.29 o 
   5  19   3      250.97      177.20     67.88 o 
  -6  20   3      552.30      651.15     86.26 o 
  -5  20   3      118.96      213.87     95.31 o 
  -4  20   3      396.39      430.65     72.77 o 
  -3  20   3      933.65     1020.46     96.43 o 
  -2  20   3      339.53      342.71     81.70 o 
  -1  20   3      296.78      327.58     69.49 o 
   0  20   3       90.11       81.99     53.30 o 
   1  20   3      413.70      466.65     80.53 o 
   2  20   3      333.26      285.95     69.47 o 
   3  20   3      578.62      699.15     94.32 o 
   4  20   3      225.85      198.38     68.90 o 
  -5  21   3      279.95      361.65    109.59 o 
  -4  21   3       57.11       63.59     52.62 o 
  -3  21   3      214.01      223.98    112.91 o 
  -2  21   3      123.14       70.45     56.82 o 
  -1  21   3       95.37      124.66     63.25 o 
   0  21   3      188.78      154.30     63.37 o 
   1  21   3       82.95       60.88     87.01 o 
   2  21   3      191.98      128.61     66.34 o 
  -4 -21   4       70.90       61.07     39.62 o 
  -3 -21   4       31.17       32.82     36.45 o 
  -2 -21   4       50.67       28.80     36.16 o 
  -1 -21   4      249.77      291.96     66.15 o 
   0 -21   4        4.33       13.90     34.90 o 
   1 -21   4      334.63      376.62     52.28 o 
  -6 -20   4      458.87      393.35     72.73 o 
  -5 -20   4      374.50      412.98     66.43 o 
  -4 -20   4      179.98      147.70     58.96 o 
  -3 -20   4      159.95      229.95     45.89 o 
  -2 -20   4      443.78      480.13     54.10 o 
  -1 -20   4       52.20       69.55     37.39 o 
   0 -20   4      921.61      973.87    120.43 o 
   1 -20   4      282.73      271.13     61.09 o 
   2 -20   4      862.08      842.60     65.71 o 
   3 -20   4      183.41      200.38     55.96 o 
  -7 -19   4       32.18       14.40     45.20 o 
  -6 -19   4      358.39      377.19     63.04 o 
  -5 -19   4      279.59      220.95     53.31 o 
  -4 -19   4      488.01      501.89     54.09 o 
  -3 -19   4      286.24      438.57     70.97 o 
  -2 -19   4      113.25      131.86     39.19 o 
  -1 -19   4      191.51      148.46     37.99 o 
   0 -19   4       35.53       57.10     34.61 o 
   1 -19   4      389.85      348.40     45.39 o 
   2 -19   4      444.25      522.92     63.76 o 
   3 -19   4      145.24      191.09    127.69 o 
   4 -19   4      543.47      536.54     69.50 o 
  -8 -18   4        3.86      -36.43     40.08 o 
  -7 -18   4      167.09      208.06     54.34 o 
  -6 -18   4       83.03       88.29     45.44 o 
  -5 -18   4      247.62      162.58     40.05 o 
  -4 -18   4      229.78      196.09     42.14 o 
  -3 -18   4        2.59       -1.62     30.21 o 
  -2 -18   4        6.42      -26.81     26.81 o 
  -1 -18   4       74.68       78.00     34.37 o 
   0 -18   4      101.66      136.09     36.42 o 
   1 -18   4      163.07      130.97     42.24 o 
   2 -18   4      114.52       96.43     34.23 o 
   3 -18   4       68.86       61.61     34.79 o 
   4 -18   4       34.93       56.25     46.33 o 
   5 -18   4      689.19      606.51     70.79 o 
   6 -18   4       19.93       98.96     69.74 o 
  -9 -17   4        8.79      -33.93     37.33 o 
  -8 -17   4      113.11       81.86     45.79 o 
  -7 -17   4       83.27       96.11     45.89 o 
  -6 -17   4     1286.19     1365.44     88.08 o 
  -5 -17   4      309.32      314.34     44.49 o 
  -4 -17   4     1101.80     1152.58     66.59 o 
  -3 -17   4      883.34      915.17     58.81 o 
  -2 -17   4      457.03      447.22     46.67 o 
  -1 -17   4      837.06      838.97     56.22 o 
   0 -17   4      131.89      200.36     37.04 o 
   1 -17   4      664.64      715.20     53.81 o 
   2 -17   4      702.80      667.59     84.28 o 
   3 -17   4      386.54      386.73     45.16 o 
   4 -17   4       35.15       -1.96     36.00 o 
   5 -17   4      355.41      390.25     92.66 o 
   6 -17   4     1785.99     2016.49    157.41 o 
 -10 -16   4      114.55       75.89     70.57 o 
  -9 -16   4      464.09      442.46    185.64 o 
  -8 -16   4      139.70      155.20     48.91 o 
  -7 -16   4      505.28      550.59     63.05 o 
  -6 -16   4      724.30      670.90    123.71 o 
  -5 -16   4      471.10      466.95     48.45 o 
  -4 -16   4      670.46      667.06     58.03 o 
  -3 -16   4     1630.33     1574.81    104.97 o 
  -2 -16   4      363.17      329.20     41.63 o 
  -1 -16   4      231.51      215.46     36.19 o 
   0 -16   4     1415.76     1432.72     66.20 o 
   1 -16   4       36.73       48.13     33.90 o 
   2 -16   4      637.74      621.29     50.39 o 
   3 -16   4     1141.38     1304.98     65.81 o 
   4 -16   4      166.46      226.71     76.22 o 
   5 -16   4      750.73      767.42     71.12 o 
   6 -16   4      173.13      202.91     79.04 o 
   7 -16   4      108.56      113.58     69.08 o 
 -11 -15   4       71.07       67.42     66.42 o 
 -10 -15   4      813.16      792.60     77.49 o 
  -9 -15   4      456.63      456.96     62.20 o 
  -8 -15   4      603.69      638.83     66.57 o 
  -7 -15   4      241.67      240.69     50.07 o 
  -6 -15   4      745.31      767.67     68.80 o 
  -5 -15   4      350.63      373.92     43.28 o 
  -4 -15   4      522.80      488.40     44.78 o 
  -3 -15   4       32.37       22.42     26.71 o 
  -2 -15   4      488.64      442.86     42.52 o 
  -1 -15   4      280.42      267.87     37.22 o 
   0 -15   4       53.37       74.16     26.54 o 
   1 -15   4     1577.02     1488.65     77.76 o 
   2 -15   4      211.26      146.30     33.47 o 
   3 -15   4      815.05      695.76     50.81 o 
   4 -15   4      146.60      198.79     39.02 o 
   5 -15   4      264.78      227.09     41.79 o 
   6 -15   4      856.43     1004.69     86.15 o 
   7 -15   4      152.71      141.47     74.06 o 
   8 -15   4      137.56      188.30     76.38 o 
 -11 -14   4      136.18       46.49     66.42 o 
 -10 -14   4      119.15      146.55     89.00 o 
  -9 -14   4      363.94      338.66     57.12 o 
  -8 -14   4        7.16       78.86     39.82 o 
  -7 -14   4      850.77      873.67    122.71 o 
  -6 -14   4     1237.04     1087.77     73.73 o 
  -5 -14   4      682.70      689.25    122.88 o 
  -4 -14   4       80.03       68.48     28.47 o 
  -3 -14   4       77.85      118.59     30.52 o 
  -2 -14   4       96.86      146.17     30.80 o 
  -1 -14   4      148.10      154.91     29.78 o 
   0 -14   4     1345.31     1223.71     58.92 o 
   1 -14   4      115.00       89.89     27.73 o 
   2 -14   4     2082.92     2058.05     72.58 o 
   3 -14   4      566.64      651.23     42.50 o 
   4 -14   4       50.89       88.87     31.89 o 
   5 -14   4      211.32      210.25     38.48 o 
   6 -14   4      138.28      182.73     52.34 o 
   7 -14   4      651.50      694.41     82.53 o 
   8 -14   4       23.34       41.51     65.76 o 
 -12 -13   4      285.02      269.66     92.99 o 
 -11 -13   4      122.21      214.20     76.05 o 
 -10 -13   4      746.74      709.70     72.29 o 
  -9 -13   4      114.16       43.66     38.30 o 
  -8 -13   4     1958.06     2034.03    145.46 o 
  -7 -13   4      172.93      221.72     91.49 o 
  -6 -13   4      622.24      591.37     56.58 o 
  -5 -13   4      956.43      993.24     66.92 o 
  -4 -13   4     1657.68     1714.88     68.99 o 
  -3 -13   4     1322.48     1276.63     60.05 o 
  -2 -13   4      126.80      170.18     31.51 o 
  -1 -13   4     1316.52     1367.94     58.52 o 
   0 -13   4      810.37      806.08     48.00 o 
   1 -13   4     2765.98     2625.51     78.94 o 
   2 -13   4       42.35       33.82     21.49 o 
   3 -13   4       55.66       34.51     22.35 o 
   4 -13   4      418.21      464.68     45.07 o 
   5 -13   4      724.65      733.33     55.95 o 
   6 -13   4     1328.38     1463.83     93.18 o 
   7 -13   4      168.05      173.57     52.58 o 
   8 -13   4      333.19      350.36     90.33 o 
   9 -13   4       80.43       93.36     46.37 o 
 -12 -12   4      556.37      587.81    104.28 o 
 -11 -12   4     1542.16     1516.35    139.15 o 
 -10 -12   4      636.25      583.44     65.72 o 
  -9 -12   4     1635.07     1674.37     92.12 o 
  -8 -12   4      448.70      563.58    133.67 o 
  -7 -12   4     1181.69     1182.80     72.34 o 
  -6 -12   4      358.65      369.24     51.48 o 
  -5 -12   4     1057.13     1098.12    102.29 o 
  -4 -12   4      863.91      880.06     50.54 o 
  -3 -12   4     1343.32     1372.80     58.24 o 
  -2 -12   4      565.70      638.14     42.31 o 
  -1 -12   4      809.98      744.64     45.43 o 
   0 -12   4      910.69      796.72     46.01 o 
   1 -12   4     2773.34     2814.20    104.40 o 
   2 -12   4     1067.32     1087.57     50.67 o 
   3 -12   4        4.80       19.47     19.65 o 
   4 -12   4     1586.02     1511.38     66.98 o 
   5 -12   4     1185.94     1325.52     64.60 o 
   6 -12   4       57.74       58.91     41.44 o 
   7 -12   4     1498.08     1463.14     73.92 o 
   8 -12   4      177.02      350.22    108.10 o 
   9 -12   4      194.19      149.48     52.25 o 
 -13 -11   4      239.25      219.18     85.35 o 
 -12 -11   4      145.28      177.67     77.71 o 
 -11 -11   4      162.35      238.11     81.36 o 
 -10 -11   4      355.65      344.75     52.71 o 
  -9 -11   4       92.38       85.73     37.34 o 
  -8 -11   4      523.23      513.80     55.63 o 
  -7 -11   4      667.41      663.09     57.18 o 
  -6 -11   4      182.69      155.68     37.34 o 
  -5 -11   4      386.33      342.67     42.61 o 
  -4 -11   4      655.88      733.17     71.44 o 
  -3 -11   4      147.17      204.44     28.28 o 
  -2 -11   4     1618.04     1548.10    105.55 o 
  -1 -11   4      638.56      732.16     42.41 o 
   0 -11   4      391.58      367.86     29.83 o 
   1 -11   4      538.20      543.43     39.26 o 
   2 -11   4      249.26      233.72     26.09 o 
   3 -11   4       49.66       65.45     20.74 o 
   4 -11   4      850.16      843.37     50.92 o 
   5 -11   4      170.10      126.98     31.57 o 
   6 -11   4      684.75      717.80     55.14 o 
   7 -11   4      560.98      502.74     50.03 o 
   8 -11   4      189.80      187.18     49.08 o 
   9 -11   4      407.88      356.34    135.50 o 
  10 -11   4       74.92       55.90     47.53 o 
 -13 -10   4      149.15      129.52     67.08 o 
 -12 -10   4      333.40      387.72    105.11 o 
 -11 -10   4      519.93      707.56     56.06 o 
 -10 -10   4       54.53       38.00     24.54 o 
  -9 -10   4      289.68      239.16     29.78 o 
  -8 -10   4       49.23       61.37     20.98 o 
  -7 -10   4      661.25      636.71     36.20 o 
  -6 -10   4     1551.63     1573.51     46.87 o 
  -5 -10   4     1229.73     1270.88     58.17 o 
  -4 -10   4      454.72      370.40     29.13 o 
  -3 -10   4     2121.51     2038.32     47.99 o 
  -2 -10   4     3486.06     3253.08     90.30 o 
  -1 -10   4      579.82      574.09     32.67 o 
   0 -10   4     2813.71     2849.72     53.06 o 
   1 -10   4      138.32      139.74     17.35 o 
   2 -10   4     3382.53     3276.57     60.44 o 
   3 -10   4       61.10       22.99     15.28 o 
   4 -10   4      292.88      286.53     46.48 o 
   5 -10   4      257.83      258.00     34.57 o 
   6 -10   4      649.29      637.64     50.06 o 
   7 -10   4      381.73      399.84     45.42 o 
   8 -10   4      881.31      768.73    176.01 o 
   9 -10   4       61.73       -1.37     37.18 o 
  10 -10   4      343.13      367.92     64.71 o 
 -13  -9   4       54.29       36.17     42.88 o 
 -12  -9   4      286.46      295.20     45.34 o 
 -11  -9   4      397.84      356.88     44.17 o 
 -10  -9   4      240.67      204.76     32.30 o 
  -9  -9   4      330.89      301.77     30.86 o 
  -8  -9   4     2848.22     2728.12     84.94 o 
  -7  -9   4      642.66      644.96     40.41 o 
  -6  -9   4      656.18      642.15     60.79 o 
  -5  -9   4     3162.98     3111.19     59.37 o 
  -4  -9   4     1549.92     1574.47     43.43 o 
  -3  -9   4     1594.36     1564.73     32.05 o 
  -2  -9   4      241.81      255.56     23.68 o 
  -1  -9   4      712.38      663.13     25.23 o 
   0  -9   4      650.42      661.24     37.21 o 
   1  -9   4     4151.75     4121.86     64.74 o 
   2  -9   4     1561.38     1557.39     40.01 o 
   3  -9   4      864.20      851.68     38.13 o 
   4  -9   4     2268.41     2128.84     59.91 o 
   5  -9   4     2929.73     2960.35     72.41 o 
   6  -9   4        4.00      -22.74     22.74 o 
   7  -9   4      176.56      173.78     36.20 o 
   8  -9   4     1209.69     1202.09     69.34 o 
   9  -9   4       57.58       -7.35     38.05 o 
  10  -9   4      390.45      522.35     77.05 o 
 -13  -8   4       50.64       48.01     74.89 o 
 -12  -8   4      622.26      661.99     57.32 o 
 -11  -8   4      188.09      214.97     39.59 o 
 -10  -8   4      509.64      604.41     47.50 o 
  -9  -8   4     1826.68     1902.25     59.81 o 
  -8  -8   4      221.45      216.04     45.11 o 
  -7  -8   4      317.42      349.07     27.59 o 
  -6  -8   4     1075.93     1102.87     41.38 o 
  -5  -8   4     2184.44     2167.32     48.47 o 
  -4  -8   4     1490.04     1500.87     36.91 o 
  -3  -8   4      315.10      327.12     18.33 o 
  -2  -8   4      157.27      175.81     11.78 o 
  -1  -8   4     1799.00     1858.87     50.89 o 
   0  -8   4     1422.64     1495.29     28.27 o 
   1  -8   4     1742.85     1741.15     32.64 o 
   2  -8   4     1384.38     1374.49     46.86 o 
   3  -8   4     2109.93     2093.88     52.36 o 
   4  -8   4      319.79      356.21     28.33 o 
   5  -8   4     1710.63     1719.09     54.56 o 
   6  -8   4        2.99        9.41     36.11 o 
   7  -8   4      284.99      303.90     40.41 o 
   8  -8   4      188.85      130.57     36.41 o 
   9  -8   4      187.34      118.77     45.00 o 
  10  -8   4      836.71     1037.54     87.82 o 
  11  -8   4       43.51       16.14     82.86 o 
 -14  -7   4      234.45      227.06     59.30 o 
 -13  -7   4      182.17      282.44     56.85 o 
 -12  -7   4      196.27      135.01     36.38 o 
 -11  -7   4      442.87      440.46     39.58 o 
 -10  -7   4      675.08      707.85     43.68 o 
  -9  -7   4        1.10       20.23     20.33 o 
  -8  -7   4      156.84      144.64     23.31 o 
  -7  -7   4      254.58      236.47     23.51 o 
  -6  -7   4      507.97      534.18     29.35 o 
  -5  -7   4     1023.29     1004.45     33.67 o 
  -4  -7   4     4332.24     4476.53     66.92 o 
  -3  -7   4     9877.64    10463.01    130.59 o 
  -2  -7   4      450.67      522.09     22.08 o 
  -1  -7   4     3947.77     3957.11     46.28 o 
   0  -7   4      422.02      432.24     16.49 o 
   1  -7   4     2342.53     2212.30     49.10 o 
   2  -7   4     1585.12     1694.45     57.83 o 
   3  -7   4     1195.13     1147.59     34.01 o 
   4  -7   4      313.32      326.28     26.77 o 
   5  -7   4      554.05      501.16     42.90 o 
   6  -7   4     1059.88      997.57     55.75 o 
   7  -7   4       17.23        5.08     25.52 o 
   8  -7   4      107.31      105.25     33.79 o 
   9  -7   4       72.48        4.61     34.79 o 
  10  -7   4      465.62      505.13     68.57 o 
  11  -7   4      493.97      541.40     74.71 o 
 -14  -6   4       75.40       58.92     45.38 o 
 -13  -6   4      727.31      791.92    251.56 o 
 -12  -6   4      911.52     1025.05     97.64 o 
 -11  -6   4      318.39      259.72     48.65 o 
 -10  -6   4       25.33       25.02     22.06 o 
  -9  -6   4     1502.44     1501.99     53.44 o 
  -8  -6   4      973.83      942.12     41.24 o 
  -7  -6   4      587.43      626.39     32.58 o 
  -6  -6   4      733.29      758.94     32.42 o 
  -5  -6   4      734.62      727.66     29.36 o 
  -4  -6   4     1270.39     1187.79     32.28 o 
  -3  -6   4     5405.77     5355.07     65.30 o 
  -2  -6   4     4664.41     4483.48     67.43 o 
  -1  -6   4     1361.73     1367.73     30.17 o 
   0  -6   4      183.15      149.13     13.27 o 
   1  -6   4     1196.20     1171.90     30.24 o 
   2  -6   4      406.88      404.40     24.47 o 
   3  -6   4     2239.05     2167.61     43.33 o 
   4  -6   4     3291.41     3394.99     81.78 o 
   5  -6   4      543.27      519.33     41.16 o 
   6  -6   4     1232.31     1159.75    135.90 o 
   7  -6   4      423.34      408.16     49.47 o 
   8  -6   4     1081.33     1095.62     63.60 o 
   9  -6   4     1130.05     1222.46     83.89 o 
  10  -6   4       43.17       23.45     58.28 o 
  11  -6   4      112.57      119.68     52.83 o 
 -14  -5   4       21.04       88.23     47.66 o 
 -13  -5   4     1149.21     1115.97     86.84 o 
 -12  -5   4      989.26     1032.55     78.78 o 
 -11  -5   4      882.74      846.63     47.36 o 
 -10  -5   4     3753.32     4007.08     88.76 o 
  -9  -5   4      284.22      293.89     29.15 o 
  -8  -5   4     1892.38     1933.22     54.85 o 
  -7  -5   4     3096.87     3014.55     64.10 o 
  -6  -5   4     5044.03     4923.34     90.84 o 
  -5  -5   4      364.87      358.36     28.95 o 
  -4  -5   4      483.01      523.89     23.66 o 
  -3  -5   4     8219.08     8337.57     89.98 o 
  -2  -5   4      889.39      868.33     27.92 o 
  -1  -5   4     2640.67     2632.95     47.24 o 
   0  -5   4     1587.47     1699.70     38.32 o 
   1  -5   4     5877.26     5840.61     81.63 o 
   2  -5   4     1110.57     1181.76     33.88 o 
   3  -5   4    15478.76    15151.85    168.15 o 
   4  -5   4      329.76      324.26     24.73 o 
   5  -5   4     1001.41     1004.52     51.84 o 
   6  -5   4     7284.91     6991.76    141.38 o 
   7  -5   4     1114.08     1123.66     59.45 o 
   8  -5   4     1896.13     1817.02     95.99 o 
   9  -5   4       91.58       69.71     38.76 o 
  10  -5   4       98.25      143.65     46.95 o 
  11  -5   4       56.85       33.67     42.32 o 
 -14  -4   4      496.01      462.13     70.44 o 
 -13  -4   4      163.08      173.33     51.75 o 
 -12  -4   4     1024.55     1161.04     81.44 o 
 -11  -4   4       20.15      -20.93     32.41 o 
 -10  -4   4      468.91      465.85     37.22 o 
  -9  -4   4      600.06      504.14     53.25 o 
  -8  -4   4      209.32      231.67     24.88 o 
  -7  -4   4      826.40      773.31     34.28 o 
  -6  -4   4     1016.86     1033.18     35.90 o 
  -5  -4   4     2706.11     2719.78     52.37 o 
  -4  -4   4     5296.18     5376.18    106.85 o 
  -3  -4   4     3278.07     3352.38     46.54 o 
  -2  -4   4     5820.19     6007.61     80.13 o 
  -1  -4   4     1604.41     1649.98     36.40 o 
   0  -4   4     7971.84     7927.20     98.11 o 
   1  -4   4      788.99      833.53     36.01 o 
   2  -4   4     2999.19     3211.42     58.34 o 
   3  -4   4     2350.06     2285.92     50.03 o 
   4  -4   4     1368.46     1427.65     40.92 o 
   5  -4   4      917.56      880.77     47.52 o 
   6  -4   4      516.50      484.22     40.81 o 
   7  -4   4      906.08      912.65     54.94 o 
   8  -4   4     1321.13     1331.54     67.60 o 
   9  -4   4     1005.39     1047.60     78.80 o 
  10  -4   4      282.24      221.24     51.80 o 
  11  -4   4      279.97      218.88     58.00 o 
 -14  -3   4      248.50      360.29     65.80 o 
 -13  -3   4        2.41       32.77     41.94 o 
 -12  -3   4      270.93      305.50     53.31 o 
 -11  -3   4      103.95      114.67     73.87 o 
 -10  -3   4       54.32       77.02     24.36 o 
  -9  -3   4       48.63       22.14     19.77 o 
  -8  -3   4     1772.73     1724.03     51.57 o 
  -7  -3   4      199.72      192.84     21.28 o 
  -6  -3   4     2625.46     2619.89     55.09 o 
  -5  -3   4     4511.99     4465.44     70.20 o 
  -4  -3   4     2836.47     2787.25     54.88 o 
  -3  -3   4     2157.57     2104.47     71.23 o 
  -2  -3   4     2962.60     2943.45     49.39 o 
  -1  -3   4     7262.92     7189.94     90.12 o 
   0  -3   4      434.38      439.70     22.77 o 
   1  -3   4    11512.61    11523.04    225.69 o 
   2  -3   4     6855.84     7194.63     95.72 o 
   3  -3   4       27.94       17.68     11.77 o 
   4  -3   4      709.80      677.53     28.32 o 
   5  -3   4     1755.01     1735.66     62.31 o 
   6  -3   4      579.70      558.49     47.65 o 
   7  -3   4      157.43      188.93     33.58 o 
   8  -3   4      742.18      836.24     75.69 o 
   9  -3   4       78.87       69.95     38.27 o 
  10  -3   4     1176.16     1207.50     89.70 o 
  11  -3   4     1092.29     1085.12     88.76 o 
 -14  -2   4      193.19      181.40    140.64 o 
 -13  -2   4      121.71      163.03     78.54 o 
 -12  -2   4     1497.84     1530.35     91.21 o 
 -11  -2   4      458.49      583.46     72.79 o 
 -10  -2   4      681.58      751.89     48.66 o 
  -9  -2   4     1652.98     1637.01     54.07 o 
  -8  -2   4     1473.44     1485.19     48.92 o 
  -7  -2   4     3573.70     3397.84     68.02 o 
  -6  -2   4     1153.97     1095.85     37.29 o 
  -5  -2   4     3913.54     3665.99     74.39 o 
  -4  -2   4     4835.43     4871.02     70.49 o 
  -3  -2   4     3600.93     3493.53     65.59 o 
  -2  -2   4     4177.70     4253.22     61.52 o 
  -1  -2   4     7019.31     6929.63     86.11 o 
   0  -2   4     2849.60     2761.17     46.80 o 
   1  -2   4    10175.09    10432.73    209.60 o 
   2  -2   4     4261.74     3909.29     67.45 o 
   3  -2   4     1089.12     1063.30     39.98 o 
   4  -2   4     3979.73     3812.64     86.97 o 
   5  -2   4     1242.81     1214.61     58.91 o 
   6  -2   4     2163.75     2043.55     71.71 o 
   7  -2   4     2852.44     2663.66     91.25 o 
   8  -2   4     1146.60     1197.02     84.81 o 
   9  -2   4      260.22      249.16     41.49 o 
  10  -2   4      398.51      462.47     64.50 o 
  11  -2   4      529.62      571.57    123.04 o 
 -14  -1   4       85.64       42.92     70.74 o 
 -13  -1   4      931.13      988.61    199.09 o 
 -12  -1   4      132.04       67.94     39.43 o 
 -11  -1   4      560.96      523.32     47.38 o 
 -10  -1   4      134.49      116.67     29.10 o 
  -9  -1   4      405.30      440.69     38.29 o 
  -8  -1   4     2203.07     2197.64     57.46 o 
  -7  -1   4      480.50      508.60     31.86 o 
  -6  -1   4     2378.59     2396.74     62.05 o 
  -5  -1   4     1169.29     1188.81     42.31 o 
  -4  -1   4      971.84      908.26     27.81 o 
  -3  -1   4     2843.54     2829.01     57.56 o 
  -2  -1   4      173.29      180.16     15.30 o 
  -1  -1   4     4293.53     4321.31     71.13 o 
   0  -1   4      866.49      811.36     25.52 o 
   1  -1   4     2336.70     2376.03     48.33 o 
   2  -1   4     6949.83     7383.62     92.39 o 
   3  -1   4      894.36      884.93     40.89 o 
   4  -1   4     2291.41     2124.05     89.17 o 
   5  -1   4      614.49      574.64     40.72 o 
   6  -1   4      560.12      497.05     42.46 o 
   7  -1   4      856.97      833.65     85.66 o 
   8  -1   4      810.26      861.95     57.58 o 
   9  -1   4      268.84      270.05     42.31 o 
  10  -1   4      180.90      121.49     55.29 o 
  11  -1   4       11.73      -19.55     43.17 o 
 -14   0   4       78.58       77.51     49.54 o 
 -13   0   4        0.48      -23.75     35.66 o 
 -12   0   4      381.76      380.76     56.59 o 
 -11   0   4      232.28      287.78     44.65 o 
 -10   0   4       36.90       -4.45     23.86 o 
  -9   0   4        4.60      -13.77     21.53 o 
  -8   0   4       22.92       27.91     20.77 o 
  -7   0   4     5452.45     5490.26    103.60 o 
  -6   0   4      620.54      616.80     35.83 o 
  -5   0   4     4320.63     4423.44     63.49 o 
  -4   0   4      752.73      771.66     24.97 o 
  -3   0   4    11218.88    11323.28    146.27 o 
  -2   0   4    10651.82    10373.97    115.15 o 
  -1   0   4     1078.64     1150.20     29.48 o 
   0   0   4     2982.93     3067.41     62.89 o 
   1   0   4     6450.88     6721.33     80.93 o 
   2   0   4      146.33       87.98     18.16 o 
   3   0   4     1211.24     1409.09     52.21 o 
   4   0   4        7.22      -13.14     16.90 o 
   5   0   4      309.40      307.57     31.51 o 
   6   0   4      731.71      716.59     77.36 o 
   7   0   4     2619.42     2535.62    132.22 o 
   8   0   4       17.50       11.52     28.06 o 
   9   0   4       87.47       37.23     30.93 o 
  10   0   4      218.05      219.39     51.30 o 
  11   0   4      140.98       72.95     47.55 o 
 -14   1   4       85.64      106.68     50.66 o 
 -13   1   4      898.45      916.00     78.20 o 
 -12   1   4      129.79      189.15     48.20 o 
 -11   1   4      587.89      623.02     51.57 o 
 -10   1   4      103.12       93.12     29.72 o 
  -9   1   4      382.96      406.34     38.27 o 
  -8   1   4     2251.77     2206.23     81.57 o 
  -7   1   4      483.19      503.10     37.65 o 
  -6   1   4     2418.63     2611.98     48.73 o 
  -5   1   4     1211.11     1260.40     33.10 o 
  -4   1   4      941.11      866.73     42.33 o 
  -3   1   4     2775.02     2748.89     45.41 o 
  -2   1   4      167.36      168.27     14.68 o 
  -1   1   4     4253.88     4290.81     59.13 o 
   0   1   4      845.84      796.60     39.40 o 
   1   1   4     2385.61     2449.85     38.00 o 
   2   1   4     7042.27     7470.32    116.16 o 
   3   1   4      817.02      867.71     39.19 o 
   4   1   4     2322.23     2129.42     81.48 o 
   5   1   4      666.90      692.36     41.63 o 
   6   1   4      532.18      551.18     43.40 o 
   7   1   4      841.05      877.38     53.06 o 
   8   1   4      828.36      826.62     55.75 o 
   9   1   4      263.36      248.19     43.88 o 
  10   1   4      187.18      156.40     48.14 o 
  11   1   4       15.44       -4.28     40.86 o 
 -14   2   4      184.04      158.88     50.97 o 
 -13   2   4      119.39      160.01    124.20 o 
 -12   2   4     1458.36     1546.70    120.72 o 
 -11   2   4      474.38      489.88     80.09 o 
 -10   2   4      691.22      663.86     49.86 o 
  -9   2   4     1618.19     1690.13     78.43 o 
  -8   2   4     1475.72     1553.59     70.20 o 
  -7   2   4     3518.33     3393.51     72.47 o 
  -6   2   4     1162.66     1149.27     45.74 o 
  -5   2   4     3907.86     3685.74     67.44 o 
  -4   2   4     4924.72     4956.92     67.04 o 
  -3   2   4     3490.32     3492.40     52.26 o 
  -2   2   4     4365.74     4484.31     64.09 o 
  -1   2   4     7085.93     7128.08     83.83 o 
   0   2   4     2871.54     2837.48     45.65 o 
   1   2   4    10099.00    10329.69    132.53 o 
   2   2   4     4184.70     3809.25     56.05 o 
   3   2   4     1113.79     1142.63     43.60 o 
   4   2   4     3983.80     3855.32     60.95 o 
   5   2   4     1236.27     1101.19     56.14 o 
   6   2   4     2128.09     2154.09     72.46 o 
   7   2   4     2758.92     2707.98     85.77 o 
   8   2   4     1160.18     1098.47     62.76 o 
   9   2   4      267.86      248.72     84.30 o 
  10   2   4      418.82      479.33    152.60 o 
  11   2   4      570.22      649.36     95.15 o 
 -14   3   4      269.91      300.38     62.08 o 
 -13   3   4        5.12       13.71     38.27 o 
 -12   3   4      283.41      246.09     52.00 o 
 -11   3   4       96.72      124.27     34.29 o 
 -10   3   4       50.93       38.83     33.79 o 
  -9   3   4       51.02       58.99     30.92 o 
  -8   3   4     1774.70     1766.46     77.60 o 
  -7   3   4      202.08      186.17     39.26 o 
  -6   3   4     2649.52     2590.66     61.49 o 
  -5   3   4     4557.10     4521.60    139.75 o 
  -4   3   4     2905.96     2925.53     49.64 o 
  -3   3   4     2191.94     2112.22     74.22 o 
  -2   3   4     2955.72     2994.73     44.11 o 
  -1   3   4     7370.54     7482.26    136.26 o 
   0   3   4      402.18      422.04     20.57 o 
   1   3   4    11538.11    11363.74    121.09 o 
   2   3   4     6929.17     7275.50     90.51 o 
   3   3   4       33.30       23.78     19.07 o 
   4   3   4      707.00      746.29     40.35 o 
   5   3   4     1727.31     1657.97     59.96 o 
   6   3   4      543.51      584.38     44.78 o 
   7   3   4      162.72      212.59     33.63 o 
   8   3   4      760.35      843.15     56.70 o 
   9   3   4       82.34       93.87     33.47 o 
  10   3   4     1209.16     1213.07     88.17 o 
  11   3   4     1050.92     1196.50     92.84 o 
 -14   4   4      483.57      457.57     69.78 o 
 -13   4   4      166.46      197.13     52.52 o 
 -12   4   4     1041.14     1130.63     80.29 o 
 -11   4   4       22.37      -34.61     35.16 o 
 -10   4   4      467.41      533.13     97.80 o 
  -9   4   4      623.46      615.81     56.31 o 
  -8   4   4      202.20      241.80     28.55 o 
  -7   4   4      905.17      900.35     41.42 o 
  -6   4   4      983.83     1015.67     41.52 o 
  -5   4   4     2737.31     2631.55     49.03 o 
  -4   4   4     5238.14     5423.48     77.43 o 
  -3   4   4     3303.38     3359.76     77.87 o 
  -2   4   4     5948.26     6019.21     95.32 o 
  -1   4   4     1577.69     1548.23     45.17 o 
   0   4   4     7876.81     7825.23     94.45 o 
   1   4   4      755.56      874.30     24.51 o 
   2   4   4     2950.53     3189.07     52.73 o 
   3   4   4     2411.23     2318.01     50.76 o 
   4   4   4     1389.00     1403.83     51.46 o 
   5   4   4      966.53      957.76     48.84 o 
   6   4   4      504.81      501.03     42.72 o 
   7   4   4      907.58      784.67     58.69 o 
   8   4   4     1284.63     1246.32     66.60 o 
   9   4   4     1014.53     1049.53     84.88 o 
  10   4   4      270.17      277.90     55.04 o 
  11   4   4      278.43      214.18     56.07 o 
 -14   5   4       21.07       34.51     50.31 o 
 -13   5   4     1159.90     1125.01     95.48 o 
 -12   5   4      995.66     1076.95     85.51 o 
 -11   5   4      904.98      796.92    132.84 o 
 -10   5   4     3727.88     3618.88    122.28 o 
  -9   5   4      289.42      269.03     42.88 o 
  -8   5   4     1920.92     1936.65     62.51 o 
  -7   5   4     3017.71     2868.42     88.82 o 
  -6   5   4     5122.99     5084.47    106.22 o 
  -5   5   4      329.56      332.39     23.08 o 
  -4   5   4      428.61      459.26     25.40 o 
  -3   5   4     8338.82     8405.77    123.73 o 
  -2   5   4      893.48      873.62     36.80 o 
  -1   5   4     2621.32     2599.36     82.83 o 
   0   5   4     1613.82     1688.77     69.60 o 
   1   5   4     5723.33     5709.10     79.07 o 
   2   5   4     1137.92     1202.25     36.03 o 
   3   5   4    15566.50    14740.14    224.81 o 
   4   5   4      352.20      361.70     31.27 o 
   5   5   4      999.98      954.04     48.89 o 
   6   5   4     7424.49     7112.43    137.76 o 
   7   5   4     1085.70     1051.90     58.49 o 
   8   5   4     1947.22     1984.20     79.97 o 
   9   5   4       97.07       55.46     33.61 o 
  10   5   4      105.74       89.96     38.12 o 
  11   5   4       55.60       49.39     46.53 o 
 -14   6   4       71.13       57.17     49.25 o 
 -13   6   4      714.78      766.11     77.06 o 
 -12   6   4      891.07     1012.92     80.07 o 
 -11   6   4      306.09      206.27     46.92 o 
 -10   6   4       23.09       35.25     34.15 o 
  -9   6   4     1520.78     1635.52    199.09 o 
  -8   6   4      980.13      971.91     50.40 o 
  -7   6   4      541.20      526.95     36.88 o 
  -6   6   4      709.96      690.01     36.69 o 
  -5   6   4      766.78      720.02     41.80 o 
  -4   6   4     1260.84     1201.76     37.03 o 
  -3   6   4     5483.82     5420.59     93.80 o 
  -2   6   4     4683.52     4470.49     82.91 o 
  -1   6   4     1371.15     1278.59     55.45 o 
   0   6   4      146.34       76.02     13.98 o 
   1   6   4     1196.01     1273.53     40.70 o 
   2   6   4      391.09      377.35     30.94 o 
   3   6   4     2274.38     2127.54     58.32 o 
   4   6   4     3310.41     3293.03     89.69 o 
   5   6   4      555.58      543.82     40.05 o 
   6   6   4     1207.75     1127.52     56.98 o 
   7   6   4      421.62      352.99     51.11 o 
   8   6   4     1099.81     1186.62     65.23 o 
   9   6   4     1148.69     1230.63     70.89 o 
  10   6   4       43.95       61.85     37.07 o 
  11   6   4      116.80       98.43     48.16 o 
 -14   7   4      233.88      231.76     59.62 o 
 -13   7   4      173.98      184.23     53.10 o 
 -12   7   4      179.76      114.61     45.34 o 
 -11   7   4      441.21      498.99     61.40 o 
 -10   7   4      639.61      553.12     65.59 o 
  -9   7   4        1.95       13.13     32.07 o 
  -8   7   4      178.88      142.00     28.59 o 
  -7   7   4      258.89      268.96     30.91 o 
  -6   7   4      513.75      535.04     46.34 o 
  -5   7   4     1002.97      984.62     38.17 o 
  -4   7   4     4245.84     4256.66     74.53 o 
  -3   7   4     9841.62     9961.33    131.56 o 
  -2   7   4      420.40      475.06     37.94 o 
  -1   7   4     3805.85     3873.99    107.60 o 
   0   7   4      403.71      445.17     41.17 o 
   1   7   4     2277.55     2240.36     54.68 o 
   2   7   4     1561.48     1607.89     45.14 o 
   3   7   4     1183.29     1126.89     58.49 o 
   4   7   4      315.34      332.95     32.82 o 
   5   7   4      564.79      598.86     54.81 o 
   6   7   4     1109.49     1085.17     56.06 o 
   7   7   4       16.25       24.39     27.09 o 
   8   7   4      116.06      121.72     34.71 o 
   9   7   4       72.59       93.81     43.33 o 
  10   7   4      467.09      455.65     53.77 o 
  11   7   4      501.63      617.77     73.58 o 
 -13   8   4       52.27       73.37     79.37 o 
 -12   8   4      643.76      641.90     72.78 o 
 -11   8   4      176.46      249.56     50.64 o 
 -10   8   4      525.58      557.89     59.01 o 
  -9   8   4     1813.68     1693.25     86.23 o 
  -8   8   4      231.05      292.25     48.45 o 
  -7   8   4      306.73      385.98     44.01 o 
  -6   8   4     1038.74     1082.48     40.01 o 
  -5   8   4     2207.22     2172.79     53.40 o 
  -4   8   4     1438.78     1489.32     51.91 o 
  -3   8   4      330.00      351.35     27.42 o 
  -2   8   4      169.02      208.75     28.88 o 
  -1   8   4     1748.45     1857.38     67.17 o 
   0   8   4     1407.51     1402.22    105.77 o 
   1   8   4     1772.34     1722.84     70.99 o 
   2   8   4     1434.36     1456.65     39.36 o 
   3   8   4     2102.90     2168.58     64.57 o 
   4   8   4      339.20      336.28     34.05 o 
   5   8   4     1731.39     1750.34     63.81 o 
   6   8   4        4.95        9.50     25.70 o 
   7   8   4      321.81      351.49     66.17 o 
   8   8   4      194.20      214.66     41.83 o 
   9   8   4      217.21      244.32     42.89 o 
  10   8   4      792.27      789.82     66.52 o 
  11   8   4       43.18      123.54     76.71 o 
 -13   9   4       44.70       18.15     41.08 o 
 -12   9   4      278.47      340.53     61.70 o 
 -11   9   4      399.71      472.87     60.42 o 
 -10   9   4      217.67      297.77     49.81 o 
  -9   9   4      320.17      349.02     40.51 o 
  -8   9   4     2879.07     2850.61     84.86 o 
  -7   9   4      639.58      573.16     44.24 o 
  -6   9   4      684.20      660.52     52.30 o 
  -5   9   4     3060.98     3007.98     93.95 o 
  -4   9   4     1542.89     1501.30     46.41 o 
  -3   9   4     1632.89     1660.77     55.26 o 
  -2   9   4      221.18      215.70     28.77 o 
  -1   9   4      759.68      766.65     46.84 o 
   0   9   4      619.90      567.98     46.12 o 
   1   9   4     4111.71     4129.41    112.96 o 
   2   9   4     1593.80     1516.98     76.55 o 
   3   9   4      876.43      838.51     34.79 o 
   4   9   4     2257.18     2256.61     63.94 o 
   5   9   4     2876.50     3086.80     92.75 o 
   6   9   4        6.93      -20.94     20.94 o 
   7   9   4      165.98      202.97     79.54 o 
   8   9   4     1241.89     1294.04     96.64 o 
   9   9   4       61.77       92.85     63.10 o 
  10   9   4      355.55      672.29     78.54 o 
 -13  10   4      152.24      207.65    106.10 o 
 -12  10   4      348.44      254.55     57.68 o 
 -11  10   4      518.39      506.95     65.13 o 
 -10  10   4       49.40      -17.28     35.08 o 
  -9  10   4      306.93      286.07     53.96 o 
  -8  10   4       43.64       43.54     28.47 o 
  -7  10   4      661.91      672.17     47.79 o 
  -6  10   4     1484.18     1546.19     50.29 o 
  -5  10   4     1212.83     1263.49     45.43 o 
  -4  10   4      443.34      508.17     32.50 o 
  -3  10   4     2042.56     2012.62     63.19 o 
  -2  10   4     3561.20     3515.23    102.93 o 
  -1  10   4      576.22      550.13     55.79 o 
   0  10   4     2862.29     3018.92    114.24 o 
   1  10   4      124.83      162.20     62.43 o 
   2  10   4     3328.70     3283.26    106.25 o 
   3  10   4       72.90       85.78     34.91 o 
   4  10   4      321.89      342.54     39.02 o 
   5  10   4      284.28      350.68     52.10 o 
   6  10   4      638.18      514.80     62.93 o 
   7  10   4      404.36      414.69    102.12 o 
   8  10   4      882.38      961.77     80.09 o 
   9  10   4       61.80      200.71     97.14 o 
  10  10   4      331.40      411.00    103.78 o 
 -13  11   4      217.99      245.42     82.03 o 
 -12  11   4      143.29      161.67     54.70 o 
 -11  11   4      171.29      137.46     50.25 o 
 -10  11   4      349.91      363.47     60.44 o 
  -9  11   4       91.92      129.45     35.66 o 
  -8  11   4      521.26      551.22     48.08 o 
  -7  11   4      665.80      700.38     49.03 o 
  -6  11   4      167.77      120.92     38.44 o 
  -5  11   4      368.98      377.72     31.76 o 
  -4  11   4      642.33      660.72     41.65 o 
  -3  11   4      170.56      213.05     28.73 o 
  -2  11   4     1621.37     1633.08     58.47 o 
  -1  11   4      586.64      664.72     42.24 o 
   0  11   4      397.22      395.76     41.25 o 
   1  11   4      527.10      459.22     46.29 o 
   2  11   4      261.35      274.86     43.01 o 
   3  11   4       61.38       41.34     33.41 o 
   4  11   4      852.25      844.48     52.03 o 
   5  11   4      173.07      153.99     34.49 o 
   6  11   4      651.52      648.22     71.43 o 
   7  11   4      577.71      588.48    113.91 o 
   8  11   4      209.66      324.46     97.97 o 
   9  11   4      398.99      582.17    120.22 o 
  10  11   4       82.16      213.54     92.32 o 
 -12  12   4      554.03      404.49    103.28 o 
 -11  12   4     1537.10     1473.91     93.64 o 
 -10  12   4      639.01      626.61     68.80 o 
  -9  12   4     1653.19     1901.33     79.72 o 
  -8  12   4      439.92      394.40     43.34 o 
  -7  12   4     1183.07     1195.70     73.00 o 
  -6  12   4      343.16      380.35     53.02 o 
  -5  12   4     1025.40     1079.00     47.36 o 
  -4  12   4      873.50      843.39     50.68 o 
  -3  12   4     1289.68     1262.08     55.66 o 
  -2  12   4      577.03      556.26     67.86 o 
  -1  12   4      837.35      824.24     72.88 o 
   0  12   4      883.69      881.77     55.88 o 
   1  12   4     2782.64     2661.86    143.80 o 
   2  12   4     1057.89     1065.93    132.84 o 
   3  12   4        6.30       57.11     32.68 o 
   4  12   4     1601.73     1712.37     90.13 o 
   5  12   4     1123.40     1038.60     82.49 o 
   6  12   4       63.89        0.76     73.89 o 
   7  12   4     1522.13     1598.71    169.04 o 
   8  12   4      178.76      281.62     97.64 o 
   9  12   4      200.20      301.21    100.63 o 
 -12  13   4      294.62      338.41     99.96 o 
 -11  13   4      130.76      181.32     82.36 o 
 -10  13   4      747.95      745.89    118.56 o 
  -9  13   4      112.54       50.02     45.19 o 
  -8  13   4     1958.17     2137.63    108.02 o 
  -7  13   4      166.60      142.18     33.01 o 
  -6  13   4      633.95      662.30     49.12 o 
  -5  13   4      990.51     1036.46     54.17 o 
  -4  13   4     1678.81     1685.53     64.54 o 
  -3  13   4     1345.16     1380.29     67.34 o 
  -2  13   4      126.36      116.29     29.65 o 
  -1  13   4     1335.18     1319.42     58.71 o 
   0  13   4      794.65      914.31     64.51 o 
   1  13   4     2903.17     2917.53     86.20 o 
   2  13   4       35.64      -11.90     44.17 o 
   3  13   4       54.69       77.42     34.29 o 
   4  13   4      420.61      448.72     57.53 o 
   5  13   4      730.43      696.20    119.89 o 
   6  13   4     1291.19     1479.54    156.92 o 
   7  13   4      173.40       86.48     48.41 o 
   8  13   4      361.16      471.72     68.13 o 
   9  13   4       80.60      192.28     90.00 o 
 -11  14   4      140.32      162.73     92.32 o 
 -10  14   4      123.65       91.66     79.04 o 
  -9  14   4      365.21      343.41     87.67 o 
  -8  14   4        6.94       88.30     52.80 o 
  -7  14   4      847.64      840.33     75.34 o 
  -6  14   4     1250.18     1235.01    140.31 o 
  -5  14   4      684.31      681.89     52.68 o 
  -4  14   4       90.37      116.37     44.17 o 
  -3  14   4       76.03      103.67     38.57 o 
  -2  14   4       91.20      177.68     44.16 o 
  -1  14   4      143.03      149.78     44.23 o 
   0  14   4     1344.77     1377.70     91.49 o 
   1  14   4      106.21      124.36     30.13 o 
   2  14   4     2093.68     1983.67    136.81 o 
   3  14   4      558.74      679.28     75.22 o 
   4  14   4       45.73       44.11     37.27 o 
   5  14   4      201.01      164.01    137.82 o 
   6  14   4      143.89      125.72     51.44 o 
   7  14   4      663.37      561.43     77.09 o 
   8  14   4       24.91       59.65    130.85 o 
 -11  15   4       66.73      243.76     97.30 o 
 -10  15   4      821.99      915.59    132.17 o 
  -9  15   4      453.60      600.42     78.37 o 
  -8  15   4      587.70      616.49     71.84 o 
  -7  15   4      242.79      218.87    123.21 o 
  -6  15   4      727.94      672.53     69.68 o 
  -5  15   4      348.86      373.13     43.91 o 
  -4  15   4      496.86      436.86     57.64 o 
  -3  15   4       26.89      -12.08     51.48 o 
  -2  15   4      494.87      506.28     63.69 o 
  -1  15   4      267.23      282.99     55.15 o 
   0  15   4       55.15       42.11     41.01 o 
   1  15   4     1562.27     1459.34    139.98 o 
   2  15   4      224.79      235.18     54.53 o 
   3  15   4      793.73      831.17    123.54 o 
   4  15   4      145.39      201.25     98.96 o 
   5  15   4      261.58      423.09    135.50 o 
   6  15   4      852.47      375.60    152.10 o 
   7  15   4      158.50      -96.97    122.21 o 
   8  15   4      142.60      263.35    115.24 o 
 -10  16   4      113.76      136.16     87.67 o 
  -9  16   4      458.17      438.09     89.33 o 
  -8  16   4      146.10      108.96     52.24 o 
  -7  16   4      496.83      477.33     99.63 o 
  -6  16   4      723.58      641.13     71.50 o 
  -5  16   4      474.95      509.93     51.97 o 
  -4  16   4      682.29      749.10     71.97 o 
  -3  16   4     1641.46     1683.96     99.62 o 
  -2  16   4      359.36      326.30     56.41 o 
  -1  16   4      221.58      192.26     50.81 o 
   0  16   4     1377.37     1447.93     96.14 o 
   1  16   4       37.74       35.00     42.85 o 
   2  16   4      622.75      631.59     90.83 o 
   3  16   4     1133.55     1170.99     97.96 o 
   4  16   4      177.33       36.98     50.96 o 
   5  16   4      738.26      505.27     80.97 o 
   6  16   4      165.42       98.87     74.06 o 
   7  16   4      118.06     -101.95    126.86 o 
  -9  17   4        8.54       31.97     52.58 o 
  -8  17   4      114.80       -6.15     48.84 o 
  -7  17   4       78.55       79.99     47.22 o 
  -6  17   4     1296.72     1368.34    128.52 o 
  -5  17   4      301.64      316.40     88.01 o 
  -4  17   4     1091.61     1203.79     89.57 o 
  -3  17   4      895.35      849.97    126.70 o 
  -2  17   4      462.47      529.84     68.18 o 
  -1  17   4      851.53      833.24     82.60 o 
   0  17   4      126.41       82.83     50.40 o 
   1  17   4      704.01      663.77    165.55 o 
   2  17   4      711.94      709.48     81.85 o 
   3  17   4      387.15      395.28     68.30 o 
   4  17   4       37.99      -17.76     56.62 o 
   5  17   4      367.01      327.28     74.34 o 
   6  17   4     1806.16     1919.75    137.02 o 
  -8  18   4        2.86      107.23     54.08 o 
  -7  18   4      172.65       96.34     51.96 o 
  -6  18   4       83.56       69.31     48.70 o 
  -5  18   4      250.92      203.67     56.41 o 
  -4  18   4      227.77      223.49     67.58 o 
  -3  18   4        2.60       53.62     45.07 o 
  -2  18   4        9.15       65.31     44.21 o 
  -1  18   4       71.92       74.06     50.98 o 
   0  18   4      112.13      116.37     52.48 o 
   1  18   4      155.11      121.78     74.22 o 
   2  18   4      123.63      176.94     59.76 o 
   3  18   4       63.02      112.29     56.99 o 
   4  18   4       31.62       34.13     57.20 o 
   5  18   4      669.76      728.51    282.45 o 
   6  18   4       19.76      -78.97    107.10 o 
  -7  19   4       34.55      110.34     55.06 o 
  -6  19   4      352.40      412.60     70.12 o 
  -5  19   4      272.43      342.60     65.29 o 
  -4  19   4      488.79      501.61     73.76 o 
  -3  19   4      279.62      295.32     64.17 o 
  -2  19   4      108.30      138.91     68.41 o 
  -1  19   4      180.79      190.39     60.69 o 
   0  19   4       33.99       36.21     94.81 o 
   1  19   4      393.94      422.74     74.77 o 
   2  19   4      427.22      385.14     74.44 o 
   3  19   4      132.33      187.27     65.35 o 
   4  19   4      514.65      472.76    168.04 o 
  -6  20   4      464.05      424.37     74.75 o 
  -5  20   4      382.54      365.40     78.37 o 
  -4  20   4      193.89      201.68     65.92 o 
  -3  20   4      158.17      186.21     63.30 o 
  -2  20   4      442.26      498.92     77.17 o 
  -1  20   4       50.05       30.06     51.66 o 
   0  20   4      961.92     1112.37    103.40 o 
   1  20   4      278.30      218.17     70.52 o 
   2  20   4      869.40      902.34    104.05 o 
   3  20   4      170.74       70.72     66.65 o 
  -4  21   4       75.82        6.71     48.39 o 
  -3  21   4       34.13        0.84     52.25 o 
  -2  21   4       53.49      -18.49     50.85 o 
  -1  21   4      251.33      290.94     74.56 o 
   0  21   4        4.64      -44.13     51.04 o 
   1  21   4      336.96      317.36     78.63 o 
  -4 -21   5      585.19      737.72     82.93 o 
  -3 -21   5       66.39       69.42     49.32 o 
  -2 -21   5      281.24      318.05     52.77 o 
  -1 -21   5      122.20      118.32     43.22 o 
   0 -21   5      518.28      605.50     69.29 o 
  -6 -20   5       81.57       56.62     47.45 o 
  -5 -20   5      192.49      226.65     60.32 o 
  -4 -20   5      109.88       52.10     65.26 o 
  -3 -20   5       22.06      -31.26     31.26 o 
  -2 -20   5      181.54      180.61     45.35 o 
  -1 -20   5      832.98      953.44     68.71 o 
   0 -20   5        4.86       -6.42     32.21 o 
   1 -20   5      350.50      317.98     49.40 o 
   2 -20   5      219.35      269.81     59.38 o 
  -7 -19   5      953.44     1143.24     94.27 o 
  -6 -19   5      101.85       82.30     47.41 o 
  -5 -19   5      103.42       59.43     44.34 o 
  -4 -19   5      430.34      580.82    177.01 o 
  -3 -19   5      201.85      188.00     42.09 o 
  -2 -19   5      422.62      484.10     56.81 o 
  -1 -19   5       98.52       45.52     33.37 o 
   0 -19   5      104.98      142.33     38.06 o 
   1 -19   5       79.46       33.15     36.07 o 
   2 -19   5      363.94      458.96     52.07 o 
   3 -19   5       83.59       64.43     43.19 o 
   4 -19   5       85.44       66.36     48.10 o 
  -8 -18   5      316.11      344.12     64.64 o 
  -7 -18   5      123.39      137.66     49.95 o 
  -6 -18   5       92.65       87.05     44.39 o 
  -5 -18   5      631.26      797.20     77.02 o 
  -4 -18   5      639.34      725.56     58.62 o 
  -3 -18   5      142.14      141.88     38.59 o 
  -2 -18   5      236.30      229.87     41.15 o 
  -1 -18   5       52.00       25.16     29.03 o 
   0 -18   5      145.11      100.98     35.25 o 
   1 -18   5     1178.53     1334.93     77.75 o 
   2 -18   5      254.55      167.12     38.96 o 
   3 -18   5       93.37       41.07     42.69 o 
   4 -18   5       90.67      151.34     89.33 o 
   5 -18   5       81.73      139.48     75.39 o 
  -9 -17   5      155.95      123.69     51.41 o 
  -8 -17   5       31.75       47.15     44.89 o 
  -7 -17   5      171.58      214.25     52.72 o 
  -6 -17   5      190.90      191.25     51.53 o 
  -5 -17   5     1690.31     1915.34    100.82 o 
  -4 -17   5      458.63      396.90     70.07 o 
  -3 -17   5       32.24       68.56     32.96 o 
  -2 -17   5       45.94       14.12     30.72 o 
  -1 -17   5       43.34        6.35     33.36 o 
   0 -17   5      411.19      488.80     47.87 o 
   1 -17   5      213.75      168.61     51.92 o 
   2 -17   5      642.74      614.65     53.68 o 
   3 -17   5       88.95      109.41     43.29 o 
   4 -17   5      125.06      193.11     63.43 o 
   5 -17   5      204.63      291.91     84.68 o 
   6 -17   5       62.26      -27.23     61.11 o 
 -10 -16   5      392.94      350.74    103.28 o 
  -9 -16   5       72.43       67.91     41.64 o 
  -8 -16   5     1198.81     1294.34     87.80 o 
  -7 -16   5       51.36       81.28     43.79 o 
  -6 -16   5      472.31      441.98     59.28 o 
  -5 -16   5     1089.78     1130.07     81.13 o 
  -4 -16   5      286.04      242.41     39.20 o 
  -3 -16   5     1063.41     1104.85     63.17 o 
  -2 -16   5      249.85      305.87     40.63 o 
  -1 -16   5     1685.36     1606.61     72.38 o 
   0 -16   5      833.90      827.88     56.11 o 
   1 -16   5     1747.73     1843.25     76.72 o 
   2 -16   5      573.97      579.56     51.90 o 
   3 -16   5      504.27      481.87     60.00 o 
   4 -16   5     1104.00     1220.52     72.29 o 
   5 -16   5      160.51      162.23     64.43 o 
   6 -16   5      466.30      574.93    143.30 o 
 -11 -15   5      370.55      423.76    100.29 o 
 -10 -15   5      173.63      152.30     81.86 o 
  -9 -15   5       30.35        7.47     40.39 o 
  -8 -15   5      604.66      600.53     66.74 o 
  -7 -15   5      170.81      119.44     41.86 o 
  -6 -15   5      637.45      546.42     60.35 o 
  -5 -15   5     1209.67     1223.34     79.64 o 
  -4 -15   5      127.66       79.35     79.70 o 
  -3 -15   5      350.89      274.16     38.58 o 
  -2 -15   5     2258.27     2318.99     88.83 o 
  -1 -15   5      110.58      107.69     31.76 o 
   0 -15   5     1353.85     1353.90     64.32 o 
   1 -15   5      349.93      435.48     42.69 o 
   2 -15   5      341.79      322.78     39.64 o 
   3 -15   5       10.65       18.38     32.04 o 
   4 -15   5       31.17       16.73     30.50 o 
   5 -15   5      170.80      144.50     50.98 o 
   6 -15   5       95.77      102.93     51.25 o 
   7 -15   5      376.91      465.93    100.96 o 
 -11 -14   5      152.84      184.12     54.15 o 
 -10 -14   5      254.55      262.09     55.53 o 
  -9 -14   5      296.96      302.28     67.91 o 
  -8 -14   5     1291.24     1153.82     79.82 o 
  -7 -14   5      579.86      590.87     61.59 o 
  -6 -14   5      672.74      727.37     82.53 o 
  -5 -14   5      313.65      315.72     86.18 o 
  -4 -14   5      465.37      466.21     54.94 o 
  -3 -14   5      494.17      443.97     43.04 o 
  -2 -14   5      112.91       57.52     28.11 o 
  -1 -14   5     3112.44     3056.70     90.10 o 
   0 -14   5      757.05      766.03     49.96 o 
   1 -14   5      466.71      443.04     38.73 o 
   2 -14   5      472.04      601.49     57.66 o 
   3 -14   5      217.08      207.98     37.51 o 
   4 -14   5       82.22       50.87     33.05 o 
   5 -14   5      206.33      174.65     52.51 o 
   6 -14   5      473.12      442.38     74.89 o 
   7 -14   5      263.82      345.31     65.87 o 
   8 -14   5      856.16      860.80    126.53 o 
 -12 -13   5      377.37      370.29     96.64 o 
 -11 -13   5      752.11      819.18     77.45 o 
 -10 -13   5      194.83      238.21     51.54 o 
  -9 -13   5     1863.61     1766.23     96.30 o 
  -8 -13   5      511.42      622.39    115.57 o 
  -7 -13   5      377.83      325.56     50.96 o 
  -6 -13   5     1165.35     1152.11     72.91 o 
  -5 -13   5      114.31      122.22     37.88 o 
  -4 -13   5     2479.85     2405.21    154.59 o 
  -3 -13   5      366.88      323.78     36.85 o 
  -2 -13   5      542.27      568.49     45.28 o 
  -1 -13   5        9.83       22.84     23.10 o 
   0 -13   5     1692.88     1808.52     91.07 o 
   1 -13   5      825.14      863.45     45.33 o 
   2 -13   5     1633.07     1672.13     59.68 o 
   3 -13   5      386.69      411.99     66.80 o 
   4 -13   5      476.99      416.74     44.91 o 
   5 -13   5     1724.01     1772.19    124.20 o 
   6 -13   5      421.71      500.60     66.41 o 
   7 -13   5      704.86      730.70     79.24 o 
   8 -13   5      305.94      412.13     96.64 o 
 -12 -12   5      146.77      146.12     77.71 o 
 -11 -12   5      233.44      290.43     82.86 o 
 -10 -12   5      589.29      693.43     80.87 o 
  -9 -12   5     1443.13     1464.88     96.64 o 
  -8 -12   5      685.84      567.31     96.97 o 
  -7 -12   5       43.72       34.59     33.48 o 
  -6 -12   5     1446.06     1514.35     80.43 o 
  -5 -12   5       90.60      106.11     33.49 o 
  -4 -12   5      867.51      871.76     61.52 o 
  -3 -12   5     1192.49     1172.72     56.56 o 
  -2 -12   5      130.85      137.29     27.93 o 
  -1 -12   5       75.90       94.99     26.99 o 
   0 -12   5     1600.90     1550.32     54.91 o 
   1 -12   5      145.24      140.41     32.26 o 
   2 -12   5      456.29      421.34     35.06 o 
   3 -12   5      291.38      319.94     38.02 o 
   4 -12   5      198.99      161.74     41.33 o 
   5 -12   5      218.50      197.28     48.88 o 
   6 -12   5      933.80      884.75     78.06 o 
   7 -12   5      433.26      383.50     61.97 o 
   8 -12   5       65.00       85.35     67.42 o 
   9 -12   5      158.96      209.22     78.71 o 
 -13 -11   5      198.76      307.19     92.66 o 
 -12 -11   5      513.86      526.71     99.30 o 
 -11 -11   5      159.92      268.02     58.78 o 
 -10 -11   5      259.09      351.91     53.36 o 
  -9 -11   5      521.07      507.70     59.24 o 
  -8 -11   5      720.28      805.15     65.80 o 
  -7 -11   5       27.93       72.74     60.94 o 
  -6 -11   5     1587.07     1448.33     78.42 o 
  -5 -11   5      182.94      214.64     38.98 o 
  -4 -11   5     2107.28     2049.18    113.25 o 
  -3 -11   5      984.98     1051.35     88.34 o 
  -2 -11   5       51.89       55.95     22.82 o 
  -1 -11   5      877.26      935.43     43.08 o 
   0 -11   5     1146.78     1155.79     47.64 o 
   1 -11   5     1055.45      964.43     44.05 o 
   2 -11   5      529.21      496.58     35.58 o 
   3 -11   5     1151.68     1175.50     58.21 o 
   4 -11   5      293.78      335.03     38.25 o 
   5 -11   5     1123.10     1200.77     83.50 o 
   6 -11   5        5.25        6.60     38.97 o 
   7 -11   5       45.18       13.21     48.49 o 
   8 -11   5        8.64       42.87     38.82 o 
   9 -11   5      450.42      452.07    156.92 o 
 -13 -10   5       66.04       73.73     73.39 o 
 -12 -10   5      500.40      618.03    102.95 o 
 -11 -10   5      343.99      319.43     66.91 o 
 -10 -10   5      996.86      988.12     58.71 o 
  -9 -10   5      163.32      152.92     61.64 o 
  -8 -10   5      159.76      109.32     47.32 o 
  -7 -10   5      705.52      785.82     69.08 o 
  -6 -10   5     1337.10     1328.60     72.16 o 
  -5 -10   5      134.91      172.02     34.73 o 
  -4 -10   5       88.83       77.14     27.90 o 
  -3 -10   5      447.22      442.66     45.75 o 
  -2 -10   5      221.10      191.30     24.39 o 
  -1 -10   5     1987.72     1918.60     55.08 o 
   0 -10   5      529.88      599.42     35.47 o 
   1 -10   5      871.17      829.00     40.33 o 
   2 -10   5       91.12       93.13     21.47 o 
   3 -10   5     1310.84     1397.29     60.45 o 
   4 -10   5      833.81      860.23     57.35 o 
   5 -10   5       55.58       56.08     35.57 o 
   6 -10   5     1408.83     1499.07     72.48 o 
   7 -10   5      305.23      325.29     45.55 o 
   8 -10   5      154.90       64.96     80.04 o 
   9 -10   5      308.83      225.27     83.02 o 
 -13  -9   5      244.45      272.31     58.06 o 
 -12  -9   5      389.65      459.67     86.68 o 
 -11  -9   5      389.02      507.31     62.51 o 
 -10  -9   5       11.94       11.76     34.33 o 
  -9  -9   5     1752.32     1742.73    131.00 o 
  -8  -9   5      856.69      844.04     42.62 o 
  -7  -9   5     1258.63     1265.01     54.14 o 
  -6  -9   5     1058.34     1045.51     46.72 o 
  -5  -9   5      232.24      263.79     33.45 o 
  -4  -9   5      958.64      952.89     38.13 o 
  -3  -9   5     2314.62     2248.98     80.77 o 
  -2  -9   5     6097.33     6181.45    118.45 o 
  -1  -9   5      135.88      103.75     19.83 o 
   0  -9   5     2314.92     2251.88     57.35 o 
   1  -9   5     1303.27     1157.98     49.66 o 
   2  -9   5     1471.36     1427.44     46.94 o 
   3  -9   5     1913.31     2020.73     55.22 o 
   4  -9   5     1157.01     1223.42     74.45 o 
   5  -9   5     1765.41     1622.80     70.55 o 
   6  -9   5      358.37      350.89     42.58 o 
   7  -9   5      776.90      740.42     56.61 o 
   8  -9   5      257.14      270.16     42.91 o 
   9  -9   5      499.18      526.98     68.91 o 
  10  -9   5       63.50       82.47     45.54 o 
 -14  -8   5      227.29      172.03     75.39 o 
 -13  -8   5       63.29       96.63     39.01 o 
 -12  -8   5      253.16      245.30     42.76 o 
 -11  -8   5      262.16      241.07     33.67 o 
 -10  -8   5      672.02      662.00     48.37 o 
  -9  -8   5      161.12      223.52     28.00 o 
  -8  -8   5     1139.22     1100.52     61.39 o 
  -7  -8   5     1508.82     1463.61     70.61 o 
  -6  -8   5      717.66      749.13     43.02 o 
  -5  -8   5      615.91      589.51     27.21 o 
  -4  -8   5     5593.83     5580.18     77.50 o 
  -3  -8   5      292.98      272.45     21.14 o 
  -2  -8   5      639.85      633.45     26.36 o 
  -1  -8   5     4658.82     4634.92     71.40 o 
   0  -8   5      114.67      102.26     15.67 o 
   1  -8   5     4237.64     4143.79     63.46 o 
   2  -8   5     1741.71     1765.21     48.88 o 
   3  -8   5      325.16      383.93     27.40 o 
   4  -8   5       10.55      -18.57     18.57 o 
   5  -8   5     2217.95     2131.42     79.69 o 
   6  -8   5     2034.19     2005.16    107.40 o 
   7  -8   5      192.60      192.73     39.06 o 
   8  -8   5      477.60      507.67     52.24 o 
   9  -8   5       62.32      101.55     46.38 o 
  10  -8   5      291.10      194.23     56.75 o 
 -14  -7   5      323.96      447.34     67.35 o 
 -13  -7   5       67.39        9.64     52.31 o 
 -12  -7   5      311.36      263.31     42.70 o 
 -11  -7   5      455.54      452.13     69.22 o 
 -10  -7   5     2457.49     2342.79     69.06 o 
  -9  -7   5     1464.31     1498.78     85.51 o 
  -8  -7   5     3166.32     3199.49    122.76 o 
  -7  -7   5      827.62      819.99     36.76 o 
  -6  -7   5     1584.75     1588.87     48.69 o 
  -5  -7   5     1420.29     1512.91     48.13 o 
  -4  -7   5       44.06       66.32     11.54 o 
  -3  -7   5     1524.88     1576.11     53.54 o 
  -2  -7   5     1903.00     1877.59     42.77 o 
  -1  -7   5     1287.17     1283.17     35.14 o 
   0  -7   5     1328.85     1285.19     36.43 o 
   1  -7   5     4307.17     4383.55     64.51 o 
   2  -7   5     1899.81     1858.95     47.38 o 
   3  -7   5      341.45      378.82     27.03 o 
   4  -7   5      942.38      856.95     40.44 o 
   5  -7   5      272.67      298.42     36.73 o 
   6  -7   5      654.89      673.52     53.03 o 
   7  -7   5      599.87      516.64     49.10 o 
   8  -7   5       52.52       78.01     34.72 o 
   9  -7   5      126.60       52.21     40.72 o 
  10  -7   5       86.58       67.27     48.03 o 
 -14  -6   5      269.69      276.00     58.81 o 
 -13  -6   5      209.70      246.52    125.37 o 
 -12  -6   5      899.05      955.00     61.08 o 
 -11  -6   5       44.29       89.04     32.21 o 
 -10  -6   5     1040.97     1043.61     49.46 o 
  -9  -6   5     1271.80     1104.48     46.73 o 
  -8  -6   5     3298.45     3233.84     71.52 o 
  -7  -6   5      522.73      553.58     31.43 o 
  -6  -6   5     4190.71     4237.49     72.81 o 
  -5  -6   5     5695.27     5609.34     82.81 o 
  -4  -6   5     1520.37     1609.14     33.47 o 
  -3  -6   5    11797.37    11790.51    142.26 o 
  -2  -6   5     1296.99     1383.69     36.86 o 
  -1  -6   5      625.13      632.93     31.59 o 
   0  -6   5     1990.40     1982.07     62.89 o 
   1  -6   5     5211.21     5079.32     78.81 o 
   2  -6   5     1947.28     1860.91     57.12 o 
   3  -6   5     3560.24     3529.12     80.96 o 
   4  -6   5     3021.92     2934.64     84.01 o 
   5  -6   5     1400.14     1347.56     61.51 o 
   6  -6   5      903.34      895.16    102.89 o 
   7  -6   5      792.32      784.86     68.15 o 
   8  -6   5      932.38      929.93     99.63 o 
   9  -6   5      213.70      214.71     53.02 o 
  10  -6   5     1243.25     1375.50     96.57 o 
 -14  -5   5       27.93       21.15     44.40 o 
 -13  -5   5      838.02      811.86     76.77 o 
 -12  -5   5      366.38      375.03     55.05 o 
 -11  -5   5     2051.20     2033.03     67.20 o 
 -10  -5   5      204.60      296.14     45.39 o 
  -9  -5   5      272.38      299.28     48.61 o 
  -8  -5   5      290.75      257.41     25.96 o 
  -7  -5   5     4446.65     4292.67     78.37 o 
  -6  -5   5     2524.27     2380.60     53.36 o 
  -5  -5   5     8294.98     8058.13    105.46 o 
  -4  -5   5      915.38     1032.95     27.50 o 
  -3  -5   5      125.41      139.05     16.21 o 
  -2  -5   5     3420.28     3181.07     56.42 o 
  -1  -5   5      898.85      996.41     32.42 o 
   0  -5   5     5149.06     5191.04     77.55 o 
   1  -5   5      143.82      136.09     16.15 o 
   2  -5   5     1419.55     1297.47     68.25 o 
   3  -5   5      266.42      288.66     23.91 o 
   4  -5   5     1308.89     1339.99     56.97 o 
   5  -5   5      167.83      144.56     29.78 o 
   6  -5   5      887.57      871.77     59.41 o 
   7  -5   5     2043.22     2000.82     80.24 o 
   8  -5   5      500.22      444.08     48.79 o 
   9  -5   5     1375.43     1342.71     89.59 o 
  10  -5   5      225.66      183.29     55.74 o 
  11  -5   5      291.88      253.00     62.24 o 
 -14  -4   5       86.14       99.14     47.95 o 
 -13  -4   5      777.00      835.00    123.87 o 
 -12  -4   5      542.22      624.83     53.67 o 
 -11  -4   5      502.94      490.61     39.96 o 
 -10  -4   5     1346.04     1403.23     54.58 o 
  -9  -4   5      446.29      430.03     33.74 o 
  -8  -4   5     4980.98     4931.77     89.31 o 
  -7  -4   5      518.70      548.18     30.76 o 
  -6  -4   5     5275.73     5242.66     82.76 o 
  -5  -4   5     1759.14     1698.56     59.01 o 
  -4  -4   5      140.80      141.09     13.48 o 
  -3  -4   5     8020.67     8314.22     90.09 o 
  -2  -4   5      344.79      399.74     24.30 o 
  -1  -4   5     4316.64     4389.47     68.33 o 
   0  -4   5     2506.54     2740.55     96.35 o 
   1  -4   5     6189.21     6353.74     89.05 o 
   2  -4   5      378.96      413.02     35.75 o 
   3  -4   5     2979.03     2920.85     61.61 o 
   4  -4   5      894.62      855.42     48.72 o 
   5  -4   5     4471.65     4402.27    106.46 o 
   6  -4   5      570.56      612.57     47.96 o 
   7  -4   5      171.23      142.18     34.09 o 
   8  -4   5     1761.70     1823.18     80.82 o 
   9  -4   5      509.07      478.24     64.45 o 
  10  -4   5      789.06      741.27     75.80 o 
  11  -4   5       48.18       39.64     46.96 o 
 -14  -3   5      408.85      466.16     68.30 o 
 -13  -3   5       46.62       60.23     40.45 o 
 -12  -3   5      708.03      902.36     61.38 o 
 -11  -3   5     1023.71     1054.05     84.62 o 
 -10  -3   5     1510.82     1608.10     79.76 o 
  -9  -3   5     2528.19     2476.83     64.81 o 
  -8  -3   5     1740.97     1681.04     51.01 o 
  -7  -3   5      656.13      671.96     32.97 o 
  -6  -3   5      572.40      583.70     29.66 o 
  -5  -3   5     1549.20     1595.23     40.29 o 
  -4  -3   5     3242.63     3276.81     66.07 o 
  -3  -3   5     3339.64     3155.70     56.62 o 
  -2  -3   5     3909.94     4119.54     64.49 o 
  -1  -3   5     2720.11     2761.04     54.36 o 
   0  -3   5     3925.22     3927.44     63.14 o 
   1  -3   5     1602.89     1605.41     39.28 o 
   2  -3   5      620.44      592.33     33.61 o 
   3  -3   5      401.30      412.72     24.18 o 
   4  -3   5      823.69      784.09     45.09 o 
   5  -3   5     1178.43     1191.41     56.80 o 
   6  -3   5      885.52      986.57     54.96 o 
   7  -3   5     1353.13     1327.34     66.54 o 
   8  -3   5     1165.45     1068.56     79.17 o 
   9  -3   5      338.84      397.40     69.38 o 
  10  -3   5      446.36      402.26     63.06 o 
  11  -3   5      114.78      152.18     55.54 o 
 -15  -2   5      225.28      271.49     64.97 o 
 -14  -2   5      246.27      234.25     56.39 o 
 -13  -2   5      224.98      176.51     49.88 o 
 -12  -2   5      622.44      664.20     76.01 o 
 -11  -2   5       49.02       66.43     35.30 o 
 -10  -2   5     1049.10     1029.87     48.25 o 
  -9  -2   5      121.00      130.75     24.04 o 
  -8  -2   5     1539.88     1518.14     54.85 o 
  -7  -2   5     2898.91     2782.59     61.21 o 
  -6  -2   5     2781.55     2720.66     67.71 o 
  -5  -2   5      668.96      720.62     40.63 o 
  -4  -2   5     3613.51     3404.45     58.88 o 
  -3  -2   5     5351.82     5459.16     77.23 o 
  -2  -2   5     1704.05     1687.30     38.50 o 
  -1  -2   5    15209.03    15109.16    166.95 o 
   0  -2   5      896.51      955.55     45.15 o 
   1  -2   5     2183.48     2242.54     45.53 o 
   2  -2   5     3224.65     3176.26     76.97 o 
   3  -2   5      262.97      231.09     17.98 o 
   4  -2   5      105.80      114.55     25.44 o 
   5  -2   5     1211.91     1136.67     55.88 o 
   6  -2   5      990.50     1028.47     57.49 o 
   7  -2   5      155.13      107.70     32.72 o 
   8  -2   5      593.66      573.03     50.79 o 
   9  -2   5      237.65      320.45     54.32 o 
  10  -2   5      309.09      363.69    128.02 o 
  11  -2   5      406.86      344.93     67.51 o 
 -15  -1   5       45.65      -26.24     42.68 o 
 -14  -1   5       31.70       72.83     44.88 o 
 -13  -1   5      386.48      405.58     62.10 o 
 -12  -1   5      107.82      127.10     34.09 o 
 -11  -1   5      920.95      886.66    124.37 o 
 -10  -1   5     1735.79     1810.72     70.13 o 
  -9  -1   5      872.54      895.90     43.43 o 
  -8  -1   5       17.60       12.70     17.63 o 
  -7  -1   5     3740.73     3515.35     81.05 o 
  -6  -1   5     7061.14     6911.43    119.80 o 
  -5  -1   5      836.12      836.05     41.99 o 
  -4  -1   5     8030.54     7838.17     99.79 o 
  -3  -1   5     4271.83     4360.46     65.62 o 
  -2  -1   5    10213.38    10654.32    123.80 o 
  -1  -1   5     1791.37     1878.95     54.82 o 
   0  -1   5     4462.95     4360.21     64.87 o 
   1  -1   5     1691.15     1628.42     37.54 o 
   2  -1   5     1335.38     1256.22     32.15 o 
   3  -1   5     4635.47     4711.35     96.13 o 
   4  -1   5     1975.43     2007.25     64.25 o 
   5  -1   5      306.24      261.30     36.49 o 
   6  -1   5      288.03      271.62     35.15 o 
   7  -1   5      957.66      911.16     67.21 o 
   8  -1   5      270.60      307.41     42.14 o 
   9  -1   5     1054.50     1213.84    108.09 o 
  10  -1   5       42.96        7.09     39.26 o 
  11  -1   5      160.72      185.79     58.93 o 
 -15   0   5      311.21      329.55     66.10 o 
 -14   0   5      421.10      404.82     70.40 o 
 -13   0   5      236.07      267.11     55.02 o 
 -12   0   5      865.61     1018.69     61.93 o 
 -11   0   5      773.71      779.02     71.96 o 
 -10   0   5      434.50      475.80     42.37 o 
  -9   0   5      647.13      593.71     44.00 o 
  -8   0   5        7.51      -14.14     18.66 o 
  -7   0   5       10.29        5.61     17.73 o 
  -6   0   5    12997.05    12867.68    179.44 o 
  -5   0   5       42.72       32.48     11.94 o 
  -4   0   5       12.53       22.97     12.44 o 
  -3   0   5       39.08       57.15     13.66 o 
  -2   0   5     5154.91     5213.36     72.07 o 
  -1   0   5        0.42       -8.92     10.86 o 
   0   0   5     4205.45     4239.90     63.15 o 
   1   0   5        5.66       -6.34     10.58 o 
   2   0   5      883.36      965.53     26.35 o 
   3   0   5     6934.03     6872.27    165.83 o 
   4   0   5     1883.60     1887.16     62.53 o 
   5   0   5     2465.76     2259.78     72.45 o 
   6   0   5      536.01      553.69     44.72 o 
   7   0   5        1.10       -7.48     23.80 o 
   8   0   5        1.41      -23.93     25.66 o 
   9   0   5       16.57       26.21     32.36 o 
  10   0   5      241.16      295.30     59.27 o 
  11   0   5      131.08      131.69     83.36 o 
 -15   1   5       39.15       84.04     49.52 o 
 -14   1   5       42.18       36.80     46.52 o 
 -13   1   5      386.96      508.71     63.74 o 
 -12   1   5      107.36      159.58     36.70 o 
 -11   1   5      864.27      935.72    102.81 o 
 -10   1   5     1755.41     1780.65     69.16 o 
  -9   1   5      838.70      784.53     87.51 o 
  -8   1   5       16.10       37.98     26.73 o 
  -7   1   5     3740.00     3601.24    116.01 o 
  -6   1   5     6908.64     6849.81     93.70 o 
  -5   1   5      862.64      875.43     26.23 o 
  -4   1   5     8001.20     7875.95     98.38 o 
  -3   1   5     4405.17     4399.94     64.08 o 
  -2   1   5    10412.76    10816.39    122.77 o 
  -1   1   5     1730.19     1805.02     38.67 o 
   0   1   5     4528.66     4301.15     79.00 o 
   1   1   5     1633.14     1591.79     36.10 o 
   2   1   5     1254.52     1226.35     35.14 o 
   3   1   5     4599.58     4483.48    113.07 o 
   4   1   5     1961.25     1878.61     61.89 o 
   5   1   5      281.48      249.48     31.78 o 
   6   1   5      275.21      298.45     36.12 o 
   7   1   5      942.24      964.64     57.20 o 
   8   1   5      272.71      251.87     39.34 o 
   9   1   5     1070.81     1100.80     68.20 o 
  10   1   5       37.38       68.17     46.15 o 
  11   1   5      177.26      178.30     54.55 o 
 -15   2   5      207.23      174.19     56.24 o 
 -14   2   5      237.18      198.91     67.91 o 
 -13   2   5      200.35      262.02     89.50 o 
 -12   2   5      607.38      653.31     65.42 o 
 -11   2   5       50.06       35.57     29.95 o 
 -10   2   5     1043.27     1017.37     70.45 o 
  -9   2   5      120.35       98.46     34.50 o 
  -8   2   5     1483.80     1409.36     71.39 o 
  -7   2   5     2874.45     2880.57    104.19 o 
  -6   2   5     2737.30     2737.25     53.58 o 
  -5   2   5      697.69      745.56     26.51 o 
  -4   2   5     3743.69     3593.62     62.86 o 
  -3   2   5     5432.37     5552.47     74.67 o 
  -2   2   5     1682.54     1734.24     36.47 o 
  -1   2   5    15564.53    15644.07    165.37 o 
   0   2   5      875.92      921.81     29.69 o 
   1   2   5     2330.80     2325.01     49.61 o 
   2   2   5     3212.37     3088.64     50.69 o 
   3   2   5      289.12      298.50     29.11 o 
   4   2   5       92.27       87.70     23.03 o 
   5   2   5     1261.90     1285.62     55.88 o 
   6   2   5     1043.53     1046.96     56.29 o 
   7   2   5      148.88       83.75     29.98 o 
   8   2   5      590.31      551.43     66.10 o 
   9   2   5      239.08      236.32     43.84 o 
  10   2   5      318.17      292.84     58.72 o 
  11   2   5      388.71      515.01     71.97 o 
 -14   3   5      425.86      449.55    143.30 o 
 -13   3   5       52.61       44.35     39.20 o 
 -12   3   5      718.88      797.55     58.75 o 
 -11   3   5      993.73      894.72     58.22 o 
 -10   3   5     1482.95     1547.33    147.95 o 
  -9   3   5     2568.51     2493.73     96.86 o 
  -8   3   5     1796.70     1630.58     74.43 o 
  -7   3   5      674.42      665.76     47.15 o 
  -6   3   5      580.73      630.08     51.33 o 
  -5   3   5     1477.22     1473.50     35.33 o 
  -4   3   5     3193.88     3336.60     65.34 o 
  -3   3   5     3458.08     3455.87     53.00 o 
  -2   3   5     4074.74     4207.20     59.08 o 
  -1   3   5     2666.39     2715.17     46.11 o 
   0   3   5     4004.76     4043.21     60.98 o 
   1   3   5     1572.62     1656.23     52.27 o 
   2   3   5      646.08      629.58     40.47 o 
   3   3   5      416.64      455.03     34.55 o 
   4   3   5      825.71      813.58     43.59 o 
   5   3   5     1213.15     1228.27     55.07 o 
   6   3   5      855.61      833.57     51.83 o 
   7   3   5     1304.60     1298.95     71.52 o 
   8   3   5     1158.67     1140.87     64.67 o 
   9   3   5      347.40      392.48     48.76 o 
  10   3   5      429.37      351.87     61.99 o 
  11   3   5      122.44      184.21     56.48 o 
 -14   4   5       89.62      113.42     84.35 o 
 -13   4   5      766.72      691.09     79.54 o 
 -12   4   5      568.09      545.23     51.67 o 
 -11   4   5      519.08      544.86     61.40 o 
 -10   4   5     1323.02     1225.33     74.76 o 
  -9   4   5      464.75      383.40     48.14 o 
  -8   4   5     4975.63     4751.95    128.78 o 
  -7   4   5      515.75      529.43     35.33 o 
  -6   4   5     5330.32     5335.37     99.68 o 
  -5   4   5     1782.77     1802.47     41.81 o 
  -4   4   5      116.99      116.82     19.45 o 
  -3   4   5     8209.11     8597.43    126.99 o 
  -2   4   5      302.10      340.74     29.65 o 
  -1   4   5     4350.14     4481.63     62.27 o 
   0   4   5     2574.34     2805.41     48.60 o 
   1   4   5     6205.94     6372.32     86.14 o 
   2   4   5      367.51      376.56     21.09 o 
   3   4   5     3062.29     2942.13     71.46 o 
   4   4   5      894.25      924.36     67.29 o 
   5   4   5     4467.15     4324.29    100.86 o 
   6   4   5      572.97      559.78     44.74 o 
   7   4   5      164.20      197.37     34.80 o 
   8   4   5     1816.36     1744.51     77.73 o 
   9   4   5      487.12      493.47     51.28 o 
  10   4   5      808.69      815.69     77.48 o 
  11   4   5       50.28       45.10     48.40 o 
 -14   5   5       18.87       -3.32     43.68 o 
 -13   5   5      844.37      762.05    109.09 o 
 -12   5   5      371.87      294.40     45.25 o 
 -11   5   5     2041.63     2053.81    161.73 o 
 -10   5   5      207.42      188.86     45.67 o 
  -9   5   5      289.93      227.53     42.42 o 
  -8   5   5      278.13      238.30     29.81 o 
  -7   5   5     4515.37     4456.34     92.98 o 
  -6   5   5     2543.88     2607.66     85.23 o 
  -5   5   5     8204.08     8160.68    110.41 o 
  -4   5   5      882.45      920.03     40.21 o 
  -3   5   5      142.95      113.53     38.58 o 
  -2   5   5     3408.56     3115.90     69.73 o 
  -1   5   5      879.96      995.27     41.82 o 
   0   5   5     5051.63     5215.38     94.53 o 
   1   5   5      152.60      164.66     16.33 o 
   2   5   5     1411.68     1385.95     35.36 o 
   3   5   5      266.20      238.92     25.92 o 
   4   5   5     1367.14     1379.84     53.44 o 
   5   5   5      143.34      148.63     27.24 o 
   6   5   5      864.95      774.02     50.87 o 
   7   5   5     2065.03     2002.37     77.15 o 
   8   5   5      503.17      471.55     47.38 o 
   9   5   5     1397.01     1443.75    112.53 o 
  10   5   5      208.14      231.05     46.57 o 
  11   5   5      289.29      148.70     52.90 o 
 -14   6   5      262.59      277.75     62.55 o 
 -13   6   5      216.52      228.96     53.44 o 
 -12   6   5      865.23      856.05     75.84 o 
 -11   6   5       45.43       64.59     64.43 o 
 -10   6   5     1006.53     1085.68    324.62 o 
  -9   6   5     1270.87     1171.89     72.56 o 
  -8   6   5     3317.04     3177.19     83.31 o 
  -7   6   5      537.74      594.82     61.85 o 
  -6   6   5     4135.94     4073.93     72.02 o 
  -5   6   5     5701.06     5687.67     88.92 o 
  -4   6   5     1528.41     1562.67     44.36 o 
  -3   6   5    12001.73    11855.65    168.60 o 
  -2   6   5     1236.78     1269.94     47.27 o 
  -1   6   5      589.73      592.14     38.83 o 
   0   6   5     1949.36     1988.19     42.64 o 
   1   6   5     5022.30     4834.02     74.78 o 
   2   6   5     1915.97     1935.16     40.31 o 
   3   6   5     3619.92     3495.07     69.21 o 
   4   6   5     3034.24     2828.48     74.84 o 
   5   6   5     1438.61     1322.32     58.08 o 
   6   6   5      854.38      771.42     50.65 o 
   7   6   5      748.03      733.92     54.36 o 
   8   6   5      905.28      878.40    100.11 o 
   9   6   5      203.67      190.49     41.57 o 
  10   6   5     1247.81     1353.25     78.62 o 
 -14   7   5      312.78      241.06     56.58 o 
 -13   7   5       63.24       65.77     60.94 o 
 -12   7   5      302.03      284.05     57.35 o 
 -11   7   5      464.95      431.38     73.23 o 
 -10   7   5     2442.30     2165.43    196.93 o 
  -9   7   5     1463.28     1505.55    166.55 o 
  -8   7   5     3194.70     3140.19     85.69 o 
  -7   7   5      802.49      722.75     44.60 o 
  -6   7   5     1612.46     1610.68     84.51 o 
  -5   7   5     1371.83     1354.68     42.96 o 
  -4   7   5       46.58       52.49     16.12 o 
  -3   7   5     1504.34     1521.36     50.68 o 
  -2   7   5     1974.44     1910.02     77.84 o 
  -1   7   5     1263.77     1276.07     48.66 o 
   0   7   5     1337.18     1301.34     33.89 o 
   1   7   5     4257.03     4339.32     83.81 o 
   2   7   5     1861.65     1843.17     47.31 o 
   3   7   5      338.21      333.94     35.52 o 
   4   7   5      961.27      878.97     45.43 o 
   5   7   5      280.93      368.29     38.88 o 
   6   7   5      669.39      680.92     50.42 o 
   7   7   5      594.60      688.21     77.47 o 
   8   7   5       52.84       67.36     32.44 o 
   9   7   5      115.45      146.72     39.50 o 
  10   7   5       80.83       74.93     40.48 o 
 -14   8   5      236.25      303.62     62.90 o 
 -13   8   5       65.59       98.30     67.75 o 
 -12   8   5      232.58      261.05     55.71 o 
 -11   8   5      268.00      242.30     68.91 o 
 -10   8   5      634.20      648.56    136.33 o 
  -9   8   5      156.66      193.06     42.60 o 
  -8   8   5     1232.23     1290.72     58.78 o 
  -7   8   5     1437.77     1448.51     59.96 o 
  -6   8   5      733.62      733.74     36.00 o 
  -5   8   5      575.52      531.03     32.33 o 
  -4   8   5     5502.89     5539.12     92.86 o 
  -3   8   5      314.83      334.14     30.84 o 
  -2   8   5      638.46      622.29     37.80 o 
  -1   8   5     4686.81     4579.67     93.00 o 
   0   8   5      108.95      110.30     15.65 o 
   1   8   5     4168.05     4130.40     81.85 o 
   2   8   5     1754.66     1817.57     46.08 o 
   3   8   5      321.36      348.61     37.94 o 
   4   8   5        6.18       -6.25     24.25 o 
   5   8   5     2253.88     2187.95     96.49 o 
   6   8   5     2008.00     2117.37    157.82 o 
   7   8   5      187.88      151.67     34.14 o 
   8   8   5      468.25      561.48     53.13 o 
   9   8   5       66.80      135.71     94.32 o 
  10   8   5      287.47      460.24     79.21 o 
 -13   9   5      229.86      264.68     82.69 o 
 -12   9   5      410.81      344.80     60.75 o 
 -11   9   5      381.55      329.15     57.50 o 
 -10   9   5        9.98       26.34     38.33 o 
  -9   9   5     1708.61     1734.27     89.08 o 
  -8   9   5      861.54      868.64     52.56 o 
  -7   9   5     1224.75     1187.64     57.23 o 
  -6   9   5     1151.19     1090.61     42.88 o 
  -5   9   5      217.64      240.50     37.60 o 
  -4   9   5      990.10      952.42     40.16 o 
  -3   9   5     2262.82     2070.91     55.67 o 
  -2   9   5     6132.84     5954.79    113.04 o 
  -1   9   5      137.87      141.13     30.39 o 
   0   9   5     2359.98     2405.20     88.01 o 
   1   9   5     1289.42     1334.84    182.16 o 
   2   9   5     1496.63     1486.90     53.21 o 
   3   9   5     1919.33     1818.68     64.29 o 
   4   9   5     1189.43     1183.56     56.12 o 
   5   9   5     1753.92     1905.30     75.71 o 
   6   9   5      375.89      436.56     95.31 o 
   7   9   5      805.58      785.29    160.40 o 
   8   9   5      252.57      280.93     55.33 o 
   9   9   5      480.27      662.93     86.51 o 
  10   9   5       55.16      317.82     99.96 o 
 -13  10   5       63.46       95.31     73.06 o 
 -12  10   5      521.96      573.81     72.31 o 
 -11  10   5      344.53      422.90     61.06 o 
 -10  10   5      982.93     1007.37     75.01 o 
  -9  10   5      166.40      105.11     42.20 o 
  -8  10   5      136.58      148.42     33.34 o 
  -7  10   5      666.93      627.51     54.75 o 
  -6  10   5     1368.28     1512.42     76.10 o 
  -5  10   5      151.88      126.76     22.54 o 
  -4  10   5       80.96       77.72     20.43 o 
  -3  10   5      485.01      457.44     33.89 o 
  -2  10   5      220.85      207.17     33.96 o 
  -1  10   5     1955.63     2002.97     79.31 o 
   0  10   5      525.81      538.74     50.61 o 
   1  10   5      875.19      874.64     64.06 o 
   2  10   5       85.55      114.68     37.18 o 
   3  10   5     1312.65     1407.09     85.32 o 
   4  10   5      853.71      752.92     71.81 o 
   5  10   5       57.00       90.51     57.95 o 
   6  10   5     1409.97     1499.75    147.12 o 
   7  10   5      297.26      231.47     89.67 o 
   8  10   5      134.09      127.53     81.03 o 
   9  10   5      292.17      325.12    102.29 o 
 -13  11   5      212.93      332.76     91.33 o 
 -12  11   5      508.17      440.68     68.40 o 
 -11  11   5      147.13      198.12     54.32 o 
 -10  11   5      256.44      203.88     51.35 o 
  -9  11   5      505.08      492.78     48.56 o 
  -8  11   5      711.90      691.97     52.19 o 
  -7  11   5       20.18       29.04     26.32 o 
  -6  11   5     1533.98     1517.10     93.83 o 
  -5  11   5      174.40      231.55     26.86 o 
  -4  11   5     2162.07     2193.91     61.63 o 
  -3  11   5      968.39      975.83     43.90 o 
  -2  11   5       66.58       48.03     23.26 o 
  -1  11   5      859.16      962.25     60.11 o 
   0  11   5     1145.90     1166.57     78.71 o 
   1  11   5     1089.53     1070.08     66.32 o 
   2  11   5      508.27      557.11     59.43 o 
   3  11   5     1206.64     1256.85    139.81 o 
   4  11   5      299.04      299.31     80.20 o 
   5  11   5     1097.96     1037.36     84.88 o 
   6  11   5        5.63       38.33     95.64 o 
   7  11   5       54.68        2.24     43.84 o 
   8  11   5        7.91       87.67     83.36 o 
   9  11   5      442.93      554.27    121.88 o 
 -12  12   5      150.36      166.71     55.36 o 
 -11  12   5      243.58      277.73     57.39 o 
 -10  12   5      579.32      566.24     64.49 o 
  -9  12   5     1432.43     1464.05     73.13 o 
  -8  12   5      646.28      693.87     53.22 o 
  -7  12   5       53.01       29.23     27.30 o 
  -6  12   5     1469.11     1457.99     64.32 o 
  -5  12   5       79.65       88.47     24.04 o 
  -4  12   5      862.31      899.64     45.30 o 
  -3  12   5     1197.80     1240.26     60.69 o 
  -2  12   5      146.53      178.98     29.09 o 
  -1  12   5       84.13       63.81     25.98 o 
   0  12   5     1616.04     1572.08     77.21 o 
   1  12   5      168.04      167.97     50.64 o 
   2  12   5      495.29      464.03     78.71 o 
   3  12   5      325.43      266.94     50.34 o 
   4  12   5      184.05      143.43     48.40 o 
   5  12   5      230.34      191.08     52.20 o 
   6  12   5      951.04      956.24     86.07 o 
   7  12   5      425.60      434.16     66.75 o 
   8  12   5       74.40      110.42     70.74 o 
   9  12   5      166.13      142.90     56.57 o 
 -12  13   5      391.48      315.82     98.30 o 
 -11  13   5      743.99      655.23    109.92 o 
 -10  13   5      201.09      270.05     55.59 o 
  -9  13   5     1833.44     1914.86    104.89 o 
  -8  13   5      529.64      565.76     52.24 o 
  -7  13   5      397.20      421.82     45.40 o 
  -6  13   5     1143.49      963.93     67.91 o 
  -5  13   5       92.01      116.78     26.17 o 
  -4  13   5     2459.51     2539.16     71.00 o 
  -3  13   5      395.18      299.10     35.67 o 
  -2  13   5      571.01      507.63     44.07 o 
  -1  13   5        8.81        6.49     23.12 o 
   0  13   5     1777.65     1958.41    133.17 o 
   1  13   5      831.04      793.63     63.31 o 
   2  13   5     1674.54     1792.16     90.55 o 
   3  13   5      398.28      410.31     65.92 o 
   4  13   5      501.06      570.66     68.24 o 
   5  13   5     1745.57     1867.84    114.91 o 
   6  13   5      446.91      363.87     64.87 o 
   7  13   5      733.63      787.61     85.03 o 
   8  13   5      302.65      327.75    125.70 o 
 -11  14   5      152.68      249.74     97.30 o 
 -10  14   5      260.94      320.14     94.32 o 
  -9  14   5      300.13      282.35     60.29 o 
  -8  14   5     1248.04     1450.90    110.26 o 
  -7  14   5      575.51      653.98    100.29 o 
  -6  14   5      705.69      620.39    121.88 o 
  -5  14   5      327.87      356.42     42.29 o 
  -4  14   5      442.54      484.65     61.69 o 
  -3  14   5      484.09      571.68     47.63 o 
  -2  14   5       97.62       79.80     28.22 o 
  -1  14   5     3117.29     3043.48     92.38 o 
   0  14   5      756.54      838.41     67.29 o 
   1  14   5      504.15      492.29     66.09 o 
   2  14   5      511.21      493.93     57.55 o 
   3  14   5      229.23      193.83     46.78 o 
   4  14   5       85.45      -22.25     97.64 o 
   5  14   5      216.62      210.74     54.98 o 
   6  14   5      488.46      438.21     69.49 o 
   7  14   5      257.81      312.02     64.85 o 
   8  14   5      862.05      901.11    260.03 o 
 -11  15   5      368.25      315.82    103.61 o 
 -10  15   5      170.60      221.18     89.67 o 
  -9  15   5       31.87        2.48     45.90 o 
  -8  15   5      591.79      629.38     73.68 o 
  -7  15   5      166.06      209.41     50.69 o 
  -6  15   5      634.89      702.41     71.62 o 
  -5  15   5     1221.61     1339.76     69.81 o 
  -4  15   5      129.50      201.97     39.30 o 
  -3  15   5      354.31      321.22     54.59 o 
  -2  15   5     2175.12     2252.90    113.58 o 
  -1  15   5      110.58       96.18     44.68 o 
   0  15   5     1311.92     1288.81     92.68 o 
   1  15   5      341.80      397.06     64.39 o 
   2  15   5      332.65      192.81     59.15 o 
   3  15   5        9.11       -8.97     92.66 o 
   4  15   5       35.12      -50.15    101.62 o 
   5  15   5      163.99      -59.11    116.23 o 
   6  15   5       89.98       22.58    110.92 o 
   7  15   5      361.28      298.22    120.22 o 
 -10  16   5      400.80      460.29    110.92 o 
  -9  16   5       76.51       40.08     52.67 o 
  -8  16   5     1203.30     1282.32    160.90 o 
  -7  16   5       48.65       55.13     45.15 o 
  -6  16   5      484.75      465.78     65.49 o 
  -5  16   5     1082.24     1051.26     67.31 o 
  -4  16   5      279.05      205.76     40.54 o 
  -3  16   5     1034.36     1043.49     85.70 o 
  -2  16   5      252.88      275.13     57.05 o 
  -1  16   5     1646.18     1690.66    104.03 o 
   0  16   5      834.53      842.89     85.98 o 
   1  16   5     1770.25     1868.37    183.65 o 
   2  16   5      588.94      462.71     78.37 o 
   3  16   5      506.59      538.53     79.46 o 
   4  16   5     1107.74     1118.12    104.49 o 
   5  16   5      169.63       84.35    123.54 o 
   6  16   5      471.99      325.12    151.10 o 
  -9  17   5      157.41      263.64     68.30 o 
  -8  17   5       34.02      -25.01     46.66 o 
  -7  17   5      172.94      140.14     52.89 o 
  -6  17   5      194.48      210.24     58.09 o 
  -5  17   5     1709.47     1615.29    100.60 o 
  -4  17   5      469.15      490.76     82.84 o 
  -3  17   5       32.86       50.09     44.15 o 
  -2  17   5       45.07       58.56     67.08 o 
  -1  17   5       44.74       42.76     42.89 o 
   0  17   5      418.34      488.48    120.88 o 
   1  17   5      216.38      325.44     66.20 o 
   2  17   5      641.97      645.39    156.75 o 
   3  17   5       82.37       58.61     60.28 o 
   4  17   5      118.60       13.71    171.20 o 
   5  17   5      212.15      129.52     66.88 o 
   6  17   5       65.91       -1.61     56.82 o 
  -8  18   5      326.25      342.68     70.92 o 
  -7  18   5      120.07      123.65     53.55 o 
  -6  18   5       86.35       66.88     47.86 o 
  -5  18   5      622.18      634.67     76.08 o 
  -4  18   5      630.39      731.91     64.86 o 
  -3  18   5      137.78      146.28     72.40 o 
  -2  18   5      238.05      383.31     67.42 o 
  -1  18   5       50.85       45.97     49.65 o 
   0  18   5      136.79       66.47     50.19 o 
   1  18   5     1155.83     1276.13    108.52 o 
   2  18   5      251.22      206.39     66.86 o 
   3  18   5       86.68       68.76     62.41 o 
   4  18   5       96.19       73.78     60.56 o 
   5  18   5       77.52       93.96    201.08 o 
  -7  19   5      961.75     1054.97     95.45 o 
  -6  19   5      104.95       71.82     75.22 o 
  -5  19   5      106.35      141.47     52.74 o 
  -4  19   5      419.45      505.40    113.57 o 
  -3  19   5      192.13      200.42     77.21 o 
  -2  19   5      433.86      456.07     74.50 o 
  -1  19   5      103.53       54.30     50.92 o 
   0  19   5       99.28       84.58     55.60 o 
   1  19   5       79.24      125.74     61.63 o 
   2  19   5      338.58      409.59     81.25 o 
   3  19   5       78.42       -8.59    102.45 o 
   4  19   5       75.63       19.42    155.42 o 
  -6  20   5       73.73      173.49     61.69 o 
  -5  20   5      198.19      161.56    149.61 o 
  -4  20   5      117.64      105.89     45.46 o 
  -3  20   5       20.20        2.25     49.53 o 
  -2  20   5      188.02      214.27     65.02 o 
  -1  20   5      843.69     1003.88     98.84 o 
   0  20   5        4.54      -17.46     52.75 o 
   1  20   5      347.05      342.77     76.66 o 
   2  20   5      207.95      148.55     69.23 o 
  -4  21   5      603.49      592.40     90.33 o 
  -3  21   5       58.04       -0.17     57.30 o 
  -2  21   5      276.00      261.84     71.25 o 
  -1  21   5      118.74      164.08     65.24 o 
   0  21   5      511.03      527.68     87.22 o 
  -5 -20   6       41.18       77.24     49.31 o 
  -4 -20   6      348.67      371.50    106.27 o 
  -3 -20   6       52.96       72.94     46.94 o 
  -2 -20   6      402.80      364.28     62.61 o 
  -1 -20   6       97.09       58.26     36.37 o 
   0 -20   6      278.55      193.84     49.92 o 
   1 -20   6      109.65       17.40     44.81 o 
  -7 -19   6      482.15      590.36    103.45 o 
  -6 -19   6      588.90      561.22     72.58 o 
  -5 -19   6      333.60      409.59     65.63 o 
  -4 -19   6      267.14      299.98     62.77 o 
  -3 -19   6      169.34      155.70     51.15 o 
  -2 -19   6       95.69       79.26     48.71 o 
  -1 -19   6      371.83      372.69     50.83 o 
   0 -19   6       91.21       36.71     42.07 o 
   1 -19   6      335.82      354.83     48.72 o 
   2 -19   6       96.60      104.97     48.15 o 
   3 -19   6      438.59      446.19     67.25 o 
  -8 -18   6       21.21       64.66     64.43 o 
  -7 -18   6      522.05      545.57     72.08 o 
  -6 -18   6      177.65      196.74     51.98 o 
  -5 -18   6      404.96      426.86     63.68 o 
  -4 -18   6      497.37      523.63    110.75 o 
  -3 -18   6      553.22      637.81     71.87 o 
  -2 -18   6      160.64      154.00     41.67 o 
  -1 -18   6      322.46      416.81     49.94 o 
   0 -18   6      515.55      585.96     67.27 o 
   1 -18   6      444.77      532.13     82.37 o 
   2 -18   6      463.94      500.66     66.34 o 
   3 -18   6       92.39      137.64     51.65 o 
   4 -18   6       59.59       -6.64     61.11 o 
  -9 -17   6       60.30      133.65     49.41 o 
  -8 -17   6      125.79      124.70     48.66 o 
  -7 -17   6      539.67      602.72    113.74 o 
  -6 -17   6       67.63       48.89     42.36 o 
  -5 -17   6      357.12      274.57     53.31 o 
  -4 -17   6       20.39       27.48     75.72 o 
  -3 -17   6      236.01      195.67     49.81 o 
  -2 -17   6      327.86      419.75     48.12 o 
  -1 -17   6     1013.48     1030.86     65.40 o 
   0 -17   6      173.01      184.26     39.41 o 
   1 -17   6      813.91      901.80     61.76 o 
   2 -17   6     1238.49     1210.38     87.56 o 
   3 -17   6       61.67      -22.72     35.21 o 
   4 -17   6      128.07      129.19     69.74 o 
   5 -17   6       75.12      135.65     57.93 o 
 -10 -16   6      224.36      216.23     59.48 o 
  -9 -16   6      222.67      261.23     78.71 o 
  -8 -16   6      382.69      346.58     60.56 o 
  -7 -16   6      243.50      329.86     57.86 o 
  -6 -16   6       92.68       59.49     53.47 o 
  -5 -16   6     1158.49     1398.32     89.82 o 
  -4 -16   6     1500.72     1484.78    246.75 o 
  -3 -16   6      490.55      493.85     59.45 o 
  -2 -16   6     1447.08     1507.45     72.76 o 
  -1 -16   6      161.00       91.49     32.10 o 
   0 -16   6      685.87      690.67     63.15 o 
   1 -16   6      163.21      139.39     35.64 o 
   2 -16   6      917.51      909.09    229.15 o 
   3 -16   6        3.85        7.88     37.08 o 
   4 -16   6      243.12      297.67     62.12 o 
   5 -16   6      582.25      452.90     72.10 o 
   6 -16   6      131.15      136.06     58.20 o 
 -11 -15   6      237.05      290.05     81.20 o 
 -10 -15   6      126.59      149.15     74.06 o 
  -9 -15   6      202.17      156.32     70.24 o 
  -8 -15   6      116.54      199.47     50.00 o 
  -7 -15   6       88.73      107.87     58.45 o 
  -6 -15   6      667.90      789.81     95.48 o 
  -5 -15   6      386.30      425.25     55.53 o 
  -4 -15   6      621.83      682.76     67.13 o 
  -3 -15   6       41.90       55.63     35.22 o 
  -2 -15   6       49.47       32.54     30.29 o 
  -1 -15   6     1630.53     1691.78     73.62 o 
   0 -15   6       85.55       95.54     31.50 o 
   1 -15   6      146.08      171.61     31.27 o 
   2 -15   6       76.17       69.63     32.25 o 
   3 -15   6      650.22      677.70     57.43 o 
   4 -15   6      948.64      989.72     86.28 o 
   5 -15   6       57.43       28.04     46.25 o 
   6 -15   6      549.23      561.15     77.52 o 
 -11 -14   6      702.10      785.35     82.22 o 
 -10 -14   6      117.93      132.68     49.77 o 
  -9 -14   6      268.02      317.72     62.10 o 
  -8 -14   6       41.53       28.57     36.28 o 
  -7 -14   6      195.60       79.00     39.51 o 
  -6 -14   6      740.52      714.37     68.89 o 
  -5 -14   6      194.47      162.55     77.05 o 
  -4 -14   6     1941.13     1952.41     94.46 o 
  -3 -14   6     1034.76     1115.77     84.02 o 
  -2 -14   6      353.40      343.45     41.01 o 
  -1 -14   6      629.16      652.25     72.88 o 
   0 -14   6      620.00      661.18     45.39 o 
   1 -14   6       95.67      108.94     27.93 o 
   2 -14   6     1218.06     1146.53     76.82 o 
   3 -14   6      182.25      157.51     57.32 o 
   4 -14   6      558.90      550.46     69.81 o 
   5 -14   6      870.48      869.05    112.91 o 
   6 -14   6      195.08      272.35     61.71 o 
   7 -14   6      213.24      274.21     70.90 o 
 -12 -13   6      200.80       95.98     76.05 o 
 -11 -13   6        7.86       43.69     51.31 o 
 -10 -13   6       78.07       25.02     41.54 o 
  -9 -13   6       36.24        6.93     35.51 o 
  -8 -13   6      872.47      854.14    102.12 o 
  -7 -13   6      741.54      662.31     65.16 o 
  -6 -13   6      276.87      313.09     49.18 o 
  -5 -13   6      569.74      624.13     63.60 o 
  -4 -13   6      697.88      715.37     60.35 o 
  -3 -13   6     3683.88     3556.70    146.12 o 
  -2 -13   6       56.04       18.02     31.35 o 
  -1 -13   6     1154.75     1101.10     50.93 o 
   0 -13   6     1052.91     1144.09     60.68 o 
   1 -13   6      312.76      331.25     33.24 o 
   2 -13   6      462.00      439.58     46.20 o 
   3 -13   6      493.86      524.74     48.94 o 
   4 -13   6      327.13      318.64     57.34 o 
   5 -13   6      395.44      428.71     63.54 o 
   6 -13   6     1057.91     1096.89     92.87 o 
   7 -13   6      100.24      117.40     74.72 o 
 -12 -12   6      184.89      326.22    107.77 o 
 -11 -12   6       44.31      -13.49     41.06 o 
 -10 -12   6      173.52      246.84     52.86 o 
  -9 -12   6     1165.33     1192.92     80.87 o 
  -8 -12   6      122.06      115.19     41.18 o 
  -7 -12   6     1161.00     1071.90     93.65 o 
  -6 -12   6     1432.82     1482.34     80.54 o 
  -5 -12   6      301.07      286.72     44.23 o 
  -4 -12   6       11.99      -42.01     42.01 o 
  -3 -12   6      143.35      119.86     36.50 o 
  -2 -12   6      571.50      638.92     55.84 o 
  -1 -12   6      890.89      845.75     44.11 o 
   0 -12   6      974.48      996.21     54.21 o 
   1 -12   6      145.30      126.77     25.31 o 
   2 -12   6      371.98      392.18     34.22 o 
   3 -12   6      566.82      603.58     74.24 o 
   4 -12   6       89.80       64.74     60.11 o 
   5 -12   6       87.11       86.24     44.29 o 
   6 -12   6       67.17      123.44     50.48 o 
   7 -12   6      851.21      723.09    110.92 o 
   8 -12   6      127.39      207.56     83.69 o 
 -13 -11   6       56.30       34.21     63.76 o 
 -12 -11   6      266.41      201.03     53.31 o 
 -11 -11   6     1093.96     1217.04     86.77 o 
 -10 -11   6      756.95      692.73    119.72 o 
  -9 -11   6      419.01      367.65     66.42 o 
  -8 -11   6     2032.71     1984.91     94.73 o 
  -7 -11   6      285.10      324.00     46.97 o 
  -6 -11   6      216.37      216.83     41.67 o 
  -5 -11   6      546.98      413.19     48.94 o 
  -4 -11   6      816.45      625.07     54.46 o 
  -3 -11   6      252.06      282.02     78.87 o 
  -2 -11   6     4038.82     3964.33    101.10 o 
  -1 -11   6      274.31      281.73     35.04 o 
   0 -11   6      754.68      715.95     41.02 o 
   1 -11   6     4243.67     4151.24     87.19 o 
   2 -11   6      409.64      448.35     34.64 o 
   3 -11   6      695.15      700.63     49.81 o 
   4 -11   6      395.73      387.99     56.58 o 
   5 -11   6      356.56      371.34     58.05 o 
   6 -11   6      270.93      227.49     53.25 o 
   7 -11   6      299.90      278.35     59.43 o 
   8 -11   6      501.24      508.77     98.96 o 
 -13 -10   6       35.43       68.74     65.76 o 
 -12 -10   6       58.65       93.82     45.20 o 
 -11 -10   6      176.70      198.78     82.03 o 
 -10 -10   6        4.06       58.15     37.44 o 
  -9 -10   6        2.66       -4.43     45.50 o 
  -8 -10   6       79.50       74.08     35.20 o 
  -7 -10   6     1044.29     1160.22     72.21 o 
  -6 -10   6      881.43      947.33     66.56 o 
  -5 -10   6     2139.44     1974.19    106.60 o 
  -4 -10   6       14.99       24.12     26.38 o 
  -3 -10   6      407.98      370.23     36.41 o 
  -2 -10   6     2382.42     2219.86     72.63 o 
  -1 -10   6      218.90      229.09     32.00 o 
   0 -10   6     1913.97     1858.97     67.31 o 
   1 -10   6     1320.87     1238.98     68.69 o 
   2 -10   6      330.09      372.70     31.86 o 
   3 -10   6     1592.08     1569.01     98.90 o 
   4 -10   6     1234.09     1138.82     78.71 o 
   5 -10   6     1602.19     1416.19     89.93 o 
   6 -10   6      258.49      314.54     56.81 o 
   7 -10   6      158.97      147.38     53.07 o 
   8 -10   6       21.89       46.95     46.35 o 
   9 -10   6      243.18      191.52     56.51 o 
 -13  -9   6      181.54      175.00     70.40 o 
 -12  -9   6      232.68      239.57     42.69 o 
 -11  -9   6       41.53       -7.78     27.43 o 
 -10  -9   6     1041.99     1151.07     62.46 o 
  -9  -9   6       18.57      -21.47     23.51 o 
  -8  -9   6      235.67      229.27     33.14 o 
  -7  -9   6      317.13      354.06     44.31 o 
  -6  -9   6     2497.97     2530.01     96.10 o 
  -5  -9   6     1006.32     1003.23     64.59 o 
  -4  -9   6      784.20      796.13     95.81 o 
  -3  -9   6     2392.57     2302.48     73.67 o 
  -2  -9   6      146.39      114.67     27.61 o 
  -1  -9   6     4764.62     4560.22    102.85 o 
   0  -9   6     1375.89     1354.02     56.98 o 
   1  -9   6     1098.79     1100.39     83.56 o 
   2  -9   6     1183.00     1096.64     54.09 o 
   3  -9   6     2417.70     2284.17     84.62 o 
   4  -9   6      882.24     1006.00     72.94 o 
   5  -9   6      222.13      252.54     50.12 o 
   6  -9   6     1457.07     1625.27     98.13 o 
   7  -9   6      131.49      166.00     38.79 o 
   8  -9   6      205.73      142.34     40.99 o 
   9  -9   6       25.35       -6.55     39.57 o 
 -14  -8   6      322.30      360.66     90.99 o 
 -13  -8   6      601.24      815.73     79.70 o 
 -12  -8   6      711.19      763.36     58.76 o 
 -11  -8   6      705.39      781.74     56.59 o 
 -10  -8   6      263.74      377.83     57.87 o 
  -9  -8   6     1271.61     1255.04     60.63 o 
  -8  -8   6       55.75       58.88     25.34 o 
  -7  -8   6     2229.93     2244.31     73.50 o 
  -6  -8   6      300.01      289.92     30.28 o 
  -5  -8   6      360.72      330.30     54.92 o 
  -4  -8   6     1982.96     2017.59     50.55 o 
  -3  -8   6     1661.44     1689.19     44.34 o 
  -2  -8   6     1246.94     1194.64     36.26 o 
  -1  -8   6      272.35      280.01     25.99 o 
   0  -8   6     2476.35     2546.46    111.59 o 
   1  -8   6       63.50       90.45     27.02 o 
   2  -8   6     1776.14     1830.36     50.98 o 
   3  -8   6     1643.19     1529.42     59.77 o 
   4  -8   6     1266.10     1263.77     79.84 o 
   5  -8   6     3258.52     3091.79    122.49 o 
   6  -8   6      292.63      297.76     42.71 o 
   7  -8   6      308.56      306.08     45.37 o 
   8  -8   6      344.53      349.63     51.10 o 
   9  -8   6       38.94       24.37     44.60 o 
 -14  -7   6       89.95       74.39     66.42 o 
 -13  -7   6      520.45      578.64     68.08 o 
 -12  -7   6       27.51       71.25     27.62 o 
 -11  -7   6      146.18      145.55     29.94 o 
 -10  -7   6      361.54      395.26     47.02 o 
  -9  -7   6      380.49      365.55     31.72 o 
  -8  -7   6      710.92      681.41     44.58 o 
  -7  -7   6      409.53      399.58     38.16 o 
  -6  -7   6     2773.64     2720.91     57.25 o 
  -5  -7   6      746.88      752.85     38.10 o 
  -4  -7   6     4120.94     4027.18     74.97 o 
  -3  -7   6     2123.17     2076.55     48.62 o 
  -2  -7   6      905.05      866.86     32.16 o 
  -1  -7   6     2117.88     2070.21     48.15 o 
   0  -7   6     2411.59     2315.69     52.51 o 
   1  -7   6      956.44      930.60     53.16 o 
   2  -7   6     1399.13     1373.06     58.38 o 
   3  -7   6     1970.87     2034.79     70.53 o 
   4  -7   6      263.45      300.20     46.62 o 
   5  -7   6      864.05     1028.37     73.69 o 
   6  -7   6      979.69      948.51     61.30 o 
   7  -7   6      208.30      196.67     39.51 o 
   8  -7   6      784.59      733.07     82.22 o 
   9  -7   6       84.40      121.92     47.95 o 
 -14  -6   6      244.10      210.76     55.19 o 
 -13  -6   6      357.16      300.86     46.79 o 
 -12  -6   6      488.24      549.57     45.42 o 
 -11  -6   6      543.54      627.97     44.71 o 
 -10  -6   6      365.88      431.37     36.03 o 
  -9  -6   6     1835.83     1848.38     58.25 o 
  -8  -6   6      212.74      199.46     24.89 o 
  -7  -6   6     3072.30     3032.39     76.65 o 
  -6  -6   6      492.45      510.89     28.50 o 
  -5  -6   6      594.59      564.32     25.73 o 
  -4  -6   6     2964.41     3011.70     54.51 o 
  -3  -6   6     4063.73     4017.44     69.28 o 
  -2  -6   6     2869.66     2889.33     56.91 o 
  -1  -6   6     1170.96     1130.44     44.25 o 
   0  -6   6     3896.24     4043.65     70.45 o 
   1  -6   6     4651.85     4653.96    110.34 o 
   2  -6   6     1516.47     1459.75     44.53 o 
   3  -6   6      133.08      143.69     31.57 o 
   4  -6   6      137.24      158.95     45.17 o 
   5  -6   6     1129.06     1063.06     60.26 o 
   6  -6   6      367.12      359.21     43.86 o 
   7  -6   6     1750.11     1578.19     75.98 o 
   8  -6   6      506.48      512.41     54.35 o 
   9  -6   6      862.31      934.95     84.24 o 
  10  -6   6      294.33      282.53     63.29 o 
 -14  -5   6      360.57      389.92     84.02 o 
 -13  -5   6      108.61      128.30     78.21 o 
 -12  -5   6      327.83      235.71     34.93 o 
 -11  -5   6      775.39      819.35     47.13 o 
 -10  -5   6      729.81      776.62     43.85 o 
  -9  -5   6     3232.42     3079.18     73.76 o 
  -8  -5   6      334.93      363.90     30.15 o 
  -7  -5   6     1884.99     1894.89     50.38 o 
  -6  -5   6     1877.64     1975.68     48.10 o 
  -5  -5   6     3926.10     3811.87     58.68 o 
  -4  -5   6     2125.90     2166.87     53.85 o 
  -3  -5   6      187.39      212.85     19.65 o 
  -2  -5   6     2168.11     2104.01     47.90 o 
  -1  -5   6     9511.17     9668.71    123.90 o 
   0  -5   6       13.86        5.67     12.43 o 
   1  -5   6      150.99      150.46     18.39 o 
   2  -5   6     1324.03     1355.65     41.36 o 
   3  -5   6      122.08      138.28     34.87 o 
   4  -5   6     5121.32     5279.04    119.42 o 
   5  -5   6      152.56      136.39     31.65 o 
   6  -5   6     1795.30     1740.53     75.04 o 
   7  -5   6      220.97      260.29     42.17 o 
   8  -5   6     1123.14     1118.21    104.04 o 
   9  -5   6      348.31      321.21     59.58 o 
  10  -5   6       54.85       60.71     46.17 o 
 -14  -4   6      364.57      308.21     60.99 o 
 -13  -4   6      137.23       95.18     43.96 o 
 -12  -4   6      725.48      699.38     47.35 o 
 -11  -4   6     1413.03     1486.19     67.97 o 
 -10  -4   6      497.53      510.95     38.56 o 
  -9  -4   6     1420.76     1516.36     57.00 o 
  -8  -4   6      643.59      653.20     34.84 o 
  -7  -4   6     1712.06     1628.84     47.27 o 
  -6  -4   6     3305.57     3290.57     86.96 o 
  -5  -4   6     1820.72     1678.85     37.39 o 
  -4  -4   6     8247.19     8132.09    112.12 o 
  -3  -4   6     4207.86     4170.36     69.37 o 
  -2  -4   6      965.94      895.09     31.63 o 
  -1  -4   6     6509.81     6248.21    132.87 o 
   0  -4   6     1287.26     1239.29     52.54 o 
   1  -4   6     1332.14     1426.65     39.82 o 
   2  -4   6     1512.35     1462.19     42.61 o 
   3  -4   6      210.15      210.56     36.37 o 
   4  -4   6     1116.10     1181.86     83.58 o 
   5  -4   6     1196.80     1300.00     93.50 o 
   6  -4   6      429.56      437.99     45.00 o 
   7  -4   6     1082.55     1063.27    108.78 o 
   8  -4   6      632.86      741.44     59.61 o 
   9  -4   6     1423.76     1330.69     78.26 o 
  10  -4   6      574.18      545.65     76.30 o 
 -15  -3   6      345.59      373.50    129.52 o 
 -14  -3   6      104.34      209.44     95.64 o 
 -13  -3   6     1901.93     2140.98    109.03 o 
 -12  -3   6      454.42      467.25     47.09 o 
 -11  -3   6      178.94      129.48     28.99 o 
 -10  -3   6      600.74      656.94     42.36 o 
  -9  -3   6     1482.37     1527.03     56.27 o 
  -8  -3   6      210.78      246.28     41.37 o 
  -7  -3   6      135.44      151.98     20.49 o 
  -6  -3   6     3405.56     3290.44     86.25 o 
  -5  -3   6     3443.88     3529.20     82.30 o 
  -4  -3   6      798.42      668.60     29.20 o 
  -3  -3   6     6975.20     6827.24     95.79 o 
  -2  -3   6      426.88      391.89     25.17 o 
  -1  -3   6     2905.95     2915.52     56.10 o 
   0  -3   6     9226.23     9456.32    120.05 o 
   1  -3   6      751.70      747.22     35.47 o 
   2  -3   6      790.02      765.08     30.66 o 
   3  -3   6     2337.70     2282.01     70.81 o 
   4  -3   6      181.18      237.22     32.85 o 
   5  -3   6     3003.35     2753.09    106.37 o 
   6  -3   6      902.77      940.43    104.01 o 
   7  -3   6      142.52      115.80     35.36 o 
   8  -3   6      161.20      205.45     42.15 o 
   9  -3   6      144.89      322.11     80.70 o 
  10  -3   6      481.05      542.23     73.25 o 
 -15  -2   6       96.72      108.96    102.45 o 
 -14  -2   6      164.32      166.58    114.41 o 
 -13  -2   6      886.67      973.49     64.03 o 
 -12  -2   6      374.86      310.18     42.29 o 
 -11  -2   6      973.86      934.39     49.37 o 
 -10  -2   6      149.71      149.08     27.53 o 
  -9  -2   6      850.57      917.43     51.39 o 
  -8  -2   6     2235.87     2218.95     58.07 o 
  -7  -2   6      774.04      746.45     61.71 o 
  -6  -2   6     1657.96     1610.01     55.18 o 
  -5  -2   6     1664.73     1570.17     40.75 o 
  -4  -2   6     6117.81     6177.28     88.76 o 
  -3  -2   6      920.89     1005.96     33.47 o 
  -2  -2   6    12632.00    13189.12    152.62 o 
  -1  -2   6      256.86      302.70     22.22 o 
   0  -2   6     1572.17     1557.85     40.19 o 
   1  -2   6     2018.06     2067.81     45.99 o 
   2  -2   6     1863.10     1896.90     43.71 o 
   3  -2   6     5448.41     5508.30    141.10 o 
   4  -2   6      729.04      670.21     46.31 o 
   5  -2   6     1324.23     1331.36     85.64 o 
   6  -2   6      106.27      118.70     36.43 o 
   7  -2   6      771.63      822.86     70.86 o 
   8  -2   6      734.00      808.35     61.10 o 
   9  -2   6      284.21      366.15     50.80 o 
  10  -2   6      135.34       80.84     48.26 o 
 -15  -1   6      399.33      412.75     67.85 o 
 -14  -1   6      393.69      358.37     62.51 o 
 -13  -1   6      115.84      183.83     39.80 o 
 -12  -1   6     1022.88      997.93     60.77 o 
 -11  -1   6      437.14      483.02     54.13 o 
 -10  -1   6     1050.76     1060.47     48.60 o 
  -9  -1   6     1150.41     1126.10     63.32 o 
  -8  -1   6     3424.49     3240.42     82.80 o 
  -7  -1   6       51.22       36.38     19.96 o 
  -6  -1   6     2061.13     1996.58    119.29 o 
  -5  -1   6     4798.82     4837.26     74.74 o 
  -4  -1   6     2157.87     2142.97     46.97 o 
  -3  -1   6     2334.07     2338.80     48.57 o 
  -2  -1   6    10778.32    11245.96    133.85 o 
  -1  -1   6     1747.73     1649.51     40.26 o 
   0  -1   6     6237.46     6502.13     89.23 o 
   1  -1   6     7948.45     8018.03    105.43 o 
   2  -1   6      103.24      153.70     16.94 o 
   3  -1   6     3627.48     3592.52     87.40 o 
   4  -1   6     1550.75     1406.20    154.70 o 
   5  -1   6       12.83        3.54     22.71 o 
   6  -1   6      747.57      850.21     54.00 o 
   7  -1   6      439.42      489.61     71.41 o 
   8  -1   6     1166.46     1205.39    139.99 o 
   9  -1   6      121.18      165.11     41.79 o 
  10  -1   6      279.08      280.20     66.75 o 
 -15   0   6      918.11     1102.10     95.06 o 
 -14   0   6        0.47      -29.79     37.74 o 
 -13   0   6       58.83       31.81     32.14 o 
 -12   0   6      491.16      491.40     48.59 o 
 -11   0   6       34.61       64.85     30.92 o 
 -10   0   6       15.59       35.01     37.46 o 
  -9   0   6       44.70       64.49     25.32 o 
  -8   0   6     1131.82     1032.09     62.92 o 
  -7   0   6     1708.31     1667.02     56.09 o 
  -6   0   6        0.39       -2.08     10.93 o 
  -5   0   6     4983.31     4975.70     94.00 o 
  -4   0   6     3390.93     3514.21     59.83 o 
  -3   0   6      544.81      545.68     26.95 o 
  -2   0   6     2880.06     2711.72     51.22 o 
  -1   0   6     6369.65     6588.14    102.53 o 
   0   0   6     7201.32     7205.30     95.88 o 
   1   0   6      932.90      898.15     30.77 o 
   2   0   6      136.82      116.18     14.19 o 
   3   0   6      737.03      665.79     41.13 o 
   4   0   6      196.56      170.57     64.37 o 
   5   0   6      415.82      339.19     36.69 o 
   6   0   6      525.81      557.07     47.13 o 
   7   0   6      174.70      147.29     59.45 o 
   8   0   6      778.25      780.57     61.04 o 
   9   0   6      534.66      503.97     55.51 o 
  10   0   6     2502.50     2590.49    126.09 o 
 -15   1   6      409.37      430.70    117.40 o 
 -14   1   6      382.89      480.31     70.57 o 
 -13   1   6      116.03      129.44     38.35 o 
 -12   1   6     1014.27      893.37     63.18 o 
 -11   1   6      445.16      447.01     44.91 o 
 -10   1   6     1036.68     1005.78     67.86 o 
  -9   1   6     1165.77     1157.70     69.94 o 
  -8   1   6     3372.62     3303.04     83.15 o 
  -7   1   6       52.30       51.07     20.21 o 
  -6   1   6     2050.77     2034.54     59.77 o 
  -5   1   6     4745.60     4641.16     71.62 o 
  -4   1   6     2230.76     2297.71     46.33 o 
  -3   1   6     2407.38     2520.55     48.40 o 
  -2   1   6    10984.37    11389.16    132.68 o 
  -1   1   6     1637.34     1448.39     37.65 o 
   0   1   6     6145.92     6343.59     87.78 o 
   1   1   6     8033.58     8101.49    104.14 o 
   2   1   6      102.82      127.92     13.40 o 
   3   1   6     3676.45     3625.49     85.89 o 
   4   1   6     1505.76     1504.77     82.26 o 
   5   1   6       15.06       27.50     23.98 o 
   6   1   6      733.97      803.16     53.89 o 
   7   1   6      418.23      407.45     62.39 o 
   8   1   6     1182.31     1072.48     66.85 o 
   9   1   6      116.14       99.46     46.38 o 
  10   1   6      269.88      329.74     62.04 o 
 -15   2   6       96.49      119.46     63.43 o 
 -14   2   6      180.52      145.21     52.64 o 
 -13   2   6      898.47      846.08     97.12 o 
 -12   2   6      377.93      314.34     43.87 o 
 -11   2   6      959.10      878.54     69.22 o 
 -10   2   6      144.97      134.93     49.32 o 
  -9   2   6      837.92      742.89     60.64 o 
  -8   2   6     2238.64     2292.64    127.19 o 
  -7   2   6      759.97      740.73     31.11 o 
  -6   2   6     1704.91     1760.58     32.85 o 
  -5   2   6     1675.29     1649.57     39.10 o 
  -4   2   6     6152.96     6330.18     86.53 o 
  -3   2   6      907.27      992.84     30.69 o 
  -2   2   6    12877.05    13364.78    150.02 o 
  -1   2   6      280.54      355.57     22.81 o 
   0   2   6     1659.11     1632.99     39.80 o 
   1   2   6     2015.29     2126.96     66.24 o 
   2   2   6     1835.48     1852.99     42.43 o 
   3   2   6     5577.06     5318.90    107.38 o 
   4   2   6      746.56      697.78     44.68 o 
   5   2   6     1438.86     1407.28     63.59 o 
   6   2   6      107.30       76.75     29.34 o 
   7   2   6      742.52      733.71     68.23 o 
   8   2   6      725.91      693.87     90.67 o 
   9   2   6      289.24      275.34     47.50 o 
  10   2   6      133.45      110.30     74.72 o 
 -15   3   6      356.78      314.23     64.47 o 
 -14   3   6      117.54       54.26     46.28 o 
 -13   3   6     1887.83     2014.92     86.32 o 
 -12   3   6      465.74      375.42     46.78 o 
 -11   3   6      183.87      171.18     44.38 o 
 -10   3   6      602.71      592.56     85.35 o 
  -9   3   6     1472.28     1430.81     75.14 o 
  -8   3   6      202.32      180.03     70.24 o 
  -7   3   6      129.21      157.42     21.94 o 
  -6   3   6     3328.86     3244.64     53.69 o 
  -5   3   6     3488.15     3554.17     60.04 o 
  -4   3   6      768.02      681.98     45.54 o 
  -3   3   6     7203.94     7294.01     92.53 o 
  -2   3   6      427.52      371.26     21.95 o 
  -1   3   6     3009.03     3156.52     53.57 o 
   0   3   6     9372.63     9404.10    116.75 o 
   1   3   6      812.41      879.33     43.76 o 
   2   3   6      809.11      827.34     31.25 o 
   3   3   6     2288.55     2304.97     66.45 o 
   4   3   6      195.24      279.56     31.50 o 
   5   3   6     3021.30     2776.81     83.23 o 
   6   3   6      896.85      829.46     54.93 o 
   7   3   6      142.54      174.04     35.80 o 
   8   3   6      174.05      231.49     42.18 o 
   9   3   6      150.52      157.03     42.23 o 
  10   3   6      461.92      478.30     68.62 o 
 -14   4   6      352.23      365.97     64.10 o 
 -13   4   6      147.11      185.72     42.65 o 
 -12   4   6      749.46      795.22     73.88 o 
 -11   4   6     1377.85     1288.67    186.47 o 
 -10   4   6      512.02      418.26     53.87 o 
  -9   4   6     1484.82     1621.54    111.75 o 
  -8   4   6      618.86      549.11     63.26 o 
  -7   4   6     1740.82     1684.23     66.10 o 
  -6   4   6     3309.14     3253.29     58.46 o 
  -5   4   6     1809.31     1746.67     65.71 o 
  -4   4   6     8188.21     7887.10    126.40 o 
  -3   4   6     4194.41     4135.99     61.40 o 
  -2   4   6     1010.54     1043.55     43.00 o 
  -1   4   6     6477.64     6425.19     84.78 o 
   0   4   6     1372.09     1403.76     36.34 o 
   1   4   6     1291.71     1358.12     47.55 o 
   2   4   6     1563.46     1549.80     59.04 o 
   3   4   6      210.78      256.11     36.29 o 
   4   4   6     1100.42     1102.72     52.12 o 
   5   4   6     1185.33     1084.01     56.40 o 
   6   4   6      421.44      442.56     43.96 o 
   7   4   6     1091.20      932.87     60.12 o 
   8   4   6      621.86      706.87     57.77 o 
   9   4   6     1424.46     1318.26     79.49 o 
  10   4   6      598.01      683.34     66.12 o 
 -14   5   6      364.79      366.70     65.96 o 
 -13   5   6      101.74      131.68     40.49 o 
 -12   5   6      336.20      288.60     53.18 o 
 -11   5   6      764.98      813.51     71.27 o 
 -10   5   6      702.56      650.87     63.87 o 
  -9   5   6     3293.40     3053.09    227.82 o 
  -8   5   6      364.91      333.02     43.52 o 
  -7   5   6     1920.11     1882.94     77.11 o 
  -6   5   6     1878.67     1945.19     54.96 o 
  -5   5   6     3947.71     3937.92     80.80 o 
  -4   5   6     2124.89     2108.75     81.39 o 
  -3   5   6      198.33      221.95     29.61 o 
  -2   5   6     2201.16     2259.52     61.51 o 
  -1   5   6     9517.53     9748.77    116.38 o 
   0   5   6       11.55       11.30     13.08 o 
   1   5   6      155.42      172.60     26.72 o 
   2   5   6     1250.41     1274.27     38.71 o 
   3   5   6      119.36      144.39     22.77 o 
   4   5   6     5020.89     4866.23    106.55 o 
   5   5   6      167.85      141.68     32.51 o 
   6   5   6     1796.87     1665.42     70.70 o 
   7   5   6      222.71      214.45     37.74 o 
   8   5   6     1105.73     1034.23     65.23 o 
   9   5   6      332.86      317.24     49.03 o 
  10   5   6       56.77       44.34     39.56 o 
 -14   6   6      224.06      172.02     56.59 o 
 -13   6   6      358.33      294.37     60.34 o 
 -12   6   6      480.19      510.74     97.14 o 
 -11   6   6      519.55      490.60     59.95 o 
 -10   6   6      367.81      358.94     52.28 o 
  -9   6   6     1921.24     1691.28     87.89 o 
  -8   6   6      216.19      253.49     38.80 o 
  -7   6   6     3037.97     3046.93     80.15 o 
  -6   6   6      480.55      500.67     37.62 o 
  -5   6   6      536.78      444.70     30.00 o 
  -4   6   6     3001.69     3110.06     74.46 o 
  -3   6   6     4058.69     3774.28     82.94 o 
  -2   6   6     2833.60     2855.92     70.00 o 
  -1   6   6     1186.93     1091.85     47.53 o 
   0   6   6     3776.43     3878.89     63.69 o 
   1   6   6     4602.02     4633.47     74.73 o 
   2   6   6     1601.76     1583.66     43.04 o 
   3   6   6      116.76      147.51     21.51 o 
   4   6   6      149.01      153.01     23.71 o 
   5   6   6     1093.55     1108.84     55.82 o 
   6   6   6      389.98      399.70     42.90 o 
   7   6   6     1718.97     1543.17     72.44 o 
   8   6   6      510.35      577.29     72.82 o 
   9   6   6      870.50      767.11     63.61 o 
  10   6   6      302.84      332.86     53.13 o 
 -14   7   6       82.15      147.68     78.04 o 
 -13   7   6      518.18      597.65     70.56 o 
 -12   7   6       24.90       85.36     48.03 o 
 -11   7   6      141.79      204.22     49.08 o 
 -10   7   6      350.62      205.17     46.48 o 
  -9   7   6      377.65      356.30     50.49 o 
  -8   7   6      680.83      627.41     44.24 o 
  -7   7   6      443.86      462.46     40.97 o 
  -6   7   6     2757.75     2624.46     74.39 o 
  -5   7   6      740.08      706.91     60.44 o 
  -4   7   6     4111.37     3924.22    117.92 o 
  -3   7   6     2107.33     2007.57     83.35 o 
  -2   7   6      933.04      876.67     44.19 o 
  -1   7   6     2160.13     2099.64     64.15 o 
   0   7   6     2415.99     2380.97     66.51 o 
   1   7   6      893.44      949.20     34.23 o 
   2   7   6     1342.72     1372.28     42.29 o 
   3   7   6     2021.21     1944.33     54.04 o 
   4   7   6      242.39      221.98     29.04 o 
   5   7   6      907.63      842.39     79.26 o 
   6   7   6      948.77      809.56     85.42 o 
   7   7   6      213.70      142.05     55.67 o 
   8   7   6      732.16      734.13     59.46 o 
   9   7   6       80.54      100.88     38.93 o 
 -14   8   6      306.38      312.38     86.35 o 
 -13   8   6      575.42      517.73    101.95 o 
 -12   8   6      696.06      654.95     70.48 o 
 -11   8   6      705.05      652.40     67.38 o 
 -10   8   6      258.97      260.96     49.17 o 
  -9   8   6     1237.08     1128.10     73.62 o 
  -8   8   6       67.19       50.05     26.73 o 
  -7   8   6     2238.69     2150.25     80.06 o 
  -6   8   6      293.96      295.80     49.29 o 
  -5   8   6      324.69      267.89     26.38 o 
  -4   8   6     2027.98     1944.34     80.53 o 
  -3   8   6     1651.67     1574.98     57.41 o 
  -2   8   6     1246.30     1187.03     72.30 o 
  -1   8   6      262.59      280.69     40.80 o 
   0   8   6     2442.47     2495.42     72.53 o 
   1   8   6       60.58       42.29     21.33 o 
   2   8   6     1825.92     1867.95     68.12 o 
   3   8   6     1622.12     1581.71    110.70 o 
   4   8   6     1318.25     1373.36     69.32 o 
   5   8   6     3168.07     3204.42     94.03 o 
   6   8   6      276.73      250.73     84.02 o 
   7   8   6      276.17      384.90     98.63 o 
   8   8   6      356.50      501.80    106.60 o 
   9   8   6       45.27      182.65     89.33 o 
 -13   9   6      172.00      123.66     53.44 o 
 -12   9   6      242.33      190.80    115.24 o 
 -11   9   6       44.92       86.45     71.07 o 
 -10   9   6     1036.05     1066.67     76.31 o 
  -9   9   6       20.17       47.57     35.45 o 
  -8   9   6      247.01      212.88     32.94 o 
  -7   9   6      305.97      344.48     38.10 o 
  -6   9   6     2566.70     2454.46    102.95 o 
  -5   9   6      978.18      893.61     42.33 o 
  -4   9   6      794.11      810.15     40.38 o 
  -3   9   6     2368.23     2332.61     69.57 o 
  -2   9   6      143.70      158.26     28.61 o 
  -1   9   6     4858.29     4900.16    103.35 o 
   0   9   6     1388.56     1433.65     57.69 o 
   1   9   6     1020.70      957.09     51.15 o 
   2   9   6     1187.78     1086.93     53.29 o 
   3   9   6     2430.62     2295.23    101.25 o 
   4   9   6      858.86      854.44     72.77 o 
   5   9   6      231.69      174.09     93.32 o 
   6   9   6     1388.87     1492.33     94.45 o 
   7   9   6      139.49      226.16     90.33 o 
   8   9   6      203.51      246.75     93.65 o 
   9   9   6       22.64      -38.19     75.05 o 
 -13  10   6       28.53       48.25     51.94 o 
 -12  10   6       58.89       42.23     47.37 o 
 -11  10   6      176.66      223.31     55.13 o 
 -10  10   6        4.56       35.42     40.36 o 
  -9  10   6        5.80      -19.20     33.62 o 
  -8  10   6       83.02      109.51     30.79 o 
  -7  10   6     1080.44     1127.28     72.53 o 
  -6  10   6      887.96      891.38     72.71 o 
  -5  10   6     2146.11     2069.79     61.11 o 
  -4  10   6       17.64       34.20     20.21 o 
  -3  10   6      393.26      300.92     33.05 o 
  -2  10   6     2337.53     2291.36     71.50 o 
  -1  10   6      218.36      287.87     32.79 o 
   0  10   6     1963.49     1984.71     67.97 o 
   1  10   6     1331.96     1154.04     77.58 o 
   2  10   6      329.02      253.78     48.36 o 
   3  10   6     1550.68     1554.26    119.89 o 
   4  10   6     1226.80     1247.91     84.82 o 
   5  10   6     1574.16     1572.86     93.98 o 
   6  10   6      253.48      319.18     83.19 o 
   7  10   6      150.98      182.60     93.82 o 
   8  10   6       23.39      129.02     54.38 o 
   9  10   6      236.50      452.65    112.25 o 
 -13  11   6       61.78       41.41     76.22 o 
 -12  11   6      280.17      211.13     57.39 o 
 -11  11   6     1087.07     1183.24     87.87 o 
 -10  11   6      767.41      760.91     79.54 o 
  -9  11   6      404.91      295.53     52.71 o 
  -8  11   6     2055.25     2181.23    119.91 o 
  -7  11   6      294.59      278.10     37.81 o 
  -6  11   6      221.43      257.78     42.10 o 
  -5  11   6      555.79      606.43     66.44 o 
  -4  11   6      829.79      865.86     44.13 o 
  -3  11   6      287.10      297.74     29.55 o 
  -2  11   6     4093.07     4134.62     98.01 o 
  -1  11   6      266.92      259.58     33.59 o 
   0  11   6      765.52      773.26     63.61 o 
   1  11   6     4234.32     4002.84    131.05 o 
   2  11   6      414.90      533.05     98.96 o 
   3  11   6      712.06      710.34     69.69 o 
   4  11   6      393.33      489.15    115.74 o 
   5  11   6      332.98      412.64     61.00 o 
   6  11   6      286.42      308.34     84.19 o 
   7  11   6      290.65      320.17     62.49 o 
   8  11   6      499.46      604.42    107.27 o 
 -12  12   6      183.90      153.20     57.21 o 
 -11  12   6       40.09       21.63     42.33 o 
 -10  12   6      165.10      129.33     47.41 o 
  -9  12   6     1147.53     1257.34     83.31 o 
  -8  12   6      124.41      143.39     49.57 o 
  -7  12   6     1212.24     1300.58     64.44 o 
  -6  12   6     1420.60     1406.00     71.75 o 
  -5  12   6      288.82      344.89     34.99 o 
  -4  12   6       12.96       10.85     20.74 o 
  -3  12   6      139.44      171.63     27.00 o 
  -2  12   6      615.75      594.32     41.58 o 
  -1  12   6      904.24      880.91     63.76 o 
   0  12   6     1045.08     1011.68     70.53 o 
   1  12   6      124.90       68.42     38.92 o 
   2  12   6      354.87      394.04     59.27 o 
   3  12   6      580.30      627.00     66.49 o 
   4  12   6       88.41       52.90     43.70 o 
   5  12   6       87.64      119.31     48.88 o 
   6  12   6       68.33       57.04     70.74 o 
   7  12   6      853.04      884.84     87.20 o 
   8  12   6      129.43      203.63     57.49 o 
 -12  13   6      195.50      123.87     90.33 o 
 -11  13   6        6.67       22.31     45.34 o 
 -10  13   6       81.45      152.68     50.75 o 
  -9  13   6       34.22       52.31     34.07 o 
  -8  13   6      846.26      841.52     59.50 o 
  -7  13   6      720.77      763.43     55.45 o 
  -6  13   6      278.87      335.99     40.60 o 
  -5  13   6      581.61      584.30     42.23 o 
  -4  13   6      662.61      653.50     43.50 o 
  -3  13   6     3657.08     3689.99     98.26 o 
  -2  13   6       58.06       87.75     24.90 o 
  -1  13   6     1119.27     1187.17     73.44 o 
   0  13   6     1054.42     1049.36     73.61 o 
   1  13   6      338.79      328.04     60.61 o 
   2  13   6      477.86      504.81     62.94 o 
   3  13   6      527.99      511.57     66.89 o 
   4  13   6      341.74      390.84     63.11 o 
   5  13   6      377.54      363.96     61.68 o 
   6  13   6     1089.00     1015.15     97.14 o 
   7  13   6      101.25       95.97     90.16 o 
 -11  14   6      727.31      926.55    131.51 o 
 -10  14   6      112.90       66.09     78.37 o 
  -9  14   6      263.00      192.87     76.05 o 
  -8  14   6       40.74      -25.03     67.42 o 
  -7  14   6      230.41      144.90     62.91 o 
  -6  14   6      734.80      775.74     88.05 o 
  -5  14   6      207.90      270.70     38.06 o 
  -4  14   6     1925.43     1980.66     67.43 o 
  -3  14   6      987.90     1041.65     66.63 o 
  -2  14   6      348.86      355.69     41.77 o 
  -1  14   6      652.11      635.62    109.28 o 
   0  14   6      651.06      565.04     59.77 o 
   1  14   6      101.61      102.14    118.06 o 
   2  14   6     1201.81     1095.77    108.76 o 
   3  14   6      195.16      164.19    156.25 o 
   4  14   6      582.05      656.52    175.02 o 
   5  14   6      893.26      950.12     90.36 o 
   6  14   6      190.22      167.52     57.63 o 
   7  14   6      218.02      171.82     90.00 o 
 -11  15   6      237.98      253.39     97.64 o 
 -10  15   6      132.32       52.47     78.37 o 
  -9  15   6      206.83      192.81     58.59 o 
  -8  15   6      130.67       56.46     46.25 o 
  -7  15   6       85.76      142.77     49.31 o 
  -6  15   6      694.30      729.92     76.66 o 
  -5  15   6      393.19      368.44     46.66 o 
  -4  15   6      600.71      602.72     86.41 o 
  -3  15   6       38.64        1.93     31.09 o 
  -2  15   6       51.67       50.64     40.89 o 
  -1  15   6     1637.36     1727.24    104.60 o 
   0  15   6       86.75       84.41     49.25 o 
   1  15   6      147.07       89.01     40.63 o 
   2  15   6       75.08       53.88     41.06 o 
   3  15   6      610.67      889.64    273.98 o 
   4  15   6      946.79     1080.95    104.78 o 
   5  15   6       60.33       15.04    123.21 o 
   6  15   6      531.14      577.48     78.25 o 
 -10  16   6      235.41      222.50     99.63 o 
  -9  16   6      230.56      143.34     56.58 o 
  -8  16   6      378.44      363.81     68.21 o 
  -7  16   6      245.91      310.68     80.20 o 
  -6  16   6       84.14      129.83     49.85 o 
  -5  16   6     1169.33     1156.03     88.53 o 
  -4  16   6     1464.19     1459.25    141.84 o 
  -3  16   6      495.76      526.11     54.39 o 
  -2  16   6     1427.72     1334.48     97.79 o 
  -1  16   6      158.33      192.02     56.74 o 
   0  16   6      670.98      566.26     75.50 o 
   1  16   6      180.86      256.29     66.84 o 
   2  16   6      910.23      864.61     97.51 o 
   3  16   6        5.53       27.23    115.24 o 
   4  16   6      251.08       52.80    131.18 o 
   5  16   6      558.20      424.75    147.12 o 
   6  16   6      131.86      174.02    112.91 o 
  -9  17   6       58.76        1.78     50.37 o 
  -8  17   6      123.13      151.59     62.60 o 
  -7  17   6      521.96      530.15    196.93 o 
  -6  17   6       73.90       31.84     59.78 o 
  -5  17   6      352.29      349.90    149.11 o 
  -4  17   6       19.84       28.95     34.75 o 
  -3  17   6      222.50      148.96     41.63 o 
  -2  17   6      321.27      405.33    171.86 o 
  -1  17   6      988.95      934.26     89.56 o 
   0  17   6      175.48      163.20     99.30 o 
   1  17   6      818.58      716.95    144.79 o 
   2  17   6     1218.92     1291.22    111.38 o 
   3  17   6       61.94       56.47    142.97 o 
   4  17   6      130.33       -0.18    113.41 o 
   5  17   6       75.08      -72.07    129.52 o 
  -8  18   6       18.87      -47.59     47.59 o 
  -7  18   6      504.15      567.35     79.60 o 
  -6  18   6      172.57      152.72     55.77 o 
  -5  18   6      399.85      444.68     86.84 o 
  -4  18   6      508.46      552.58     59.48 o 
  -3  18   6      550.78      586.34     60.61 o 
  -2  18   6      168.51      175.58     58.40 o 
  -1  18   6      313.48      218.22     97.64 o 
   0  18   6      505.11      523.35     81.71 o 
   1  18   6      449.96      382.16    128.85 o 
   2  18   6      457.19      428.16     87.11 o 
   3  18   6       90.24      -14.50    136.33 o 
   4  18   6       51.33      -61.59     71.90 o 
  -7  19   6      478.00      573.10     80.61 o 
  -6  19   6      604.43      796.92     85.78 o 
  -5  19   6      332.26      283.80     66.88 o 
  -4  19   6      276.25      243.31     50.52 o 
  -3  19   6      172.19      170.49     48.47 o 
  -2  19   6       96.02      114.21     56.34 o 
  -1  19   6      381.63      449.14     77.89 o 
   0  19   6       83.77        9.76     57.26 o 
   1  19   6      335.38      320.89     80.35 o 
   2  19   6       89.88      -78.64    129.02 o 
   3  19   6      446.47      357.14    197.93 o 
  -5  20   6       46.07        8.11     47.95 o 
  -4  20   6      355.72      474.68     75.45 o 
  -3  20   6       49.95       55.07     43.58 o 
  -2  20   6      393.77      335.75     77.21 o 
  -1  20   6       96.64        2.57     77.71 o 
   0  20   6      273.77      231.30     70.69 o 
   1  20   6      112.94       43.89     97.80 o 
  -4 -20   7       20.48       -3.08     41.88 o 
  -3 -20   7      115.55      129.19     50.73 o 
  -2 -20   7        4.00        5.56     42.16 o 
  -1 -20   7      108.88       70.08     60.61 o 
  -7 -19   7      278.17      190.21     60.95 o 
  -6 -19   7      316.55      363.40     64.69 o 
  -5 -19   7      144.55      171.62     54.70 o 
  -4 -19   7      130.77      134.91     50.21 o 
  -3 -19   7       36.46      -29.94     39.95 o 
  -2 -19   7      252.49      407.47     71.07 o 
  -1 -19   7      480.04      524.54    165.05 o 
   0 -19   7      998.65     1212.86    106.27 o 
   1 -19   7        4.35      -19.95     41.83 o 
  -8 -18   7      560.19      622.07     77.49 o 
  -7 -18   7      231.53      146.99     54.52 o 
  -6 -18   7      709.52      912.14     84.45 o 
  -5 -18   7       84.33       97.25     47.61 o 
  -4 -18   7      445.66      457.51     65.82 o 
  -3 -18   7      544.07      711.01     73.38 o 
  -2 -18   7      142.33      150.10     49.92 o 
  -1 -18   7       43.52       48.10     41.56 o 
   0 -18   7      144.11      108.17     46.08 o 
   1 -18   7      613.72      584.38     99.63 o 
   2 -18   7        6.58       17.08     41.30 o 
   3 -18   7      150.52      153.43     74.39 o 
  -9 -17   7      402.37      427.92     68.53 o 
  -8 -17   7      313.22      253.77     78.37 o 
  -7 -17   7       54.59       36.39     41.56 o 
  -6 -17   7      211.86      180.04     51.64 o 
  -5 -17   7      266.81      234.45     52.71 o 
  -4 -17   7      167.87      225.52    108.43 o 
  -3 -17   7       64.28        3.80     48.49 o 
  -2 -17   7     1977.94     1966.58    105.20 o 
  -1 -17   7      289.35      287.39     56.24 o 
   0 -17   7      316.54      344.75    126.69 o 
   1 -17   7      189.67      186.13     48.68 o 
   2 -17   7      217.47       95.20     45.07 o 
   3 -17   7      834.03      914.31     92.10 o 
   4 -17   7      304.63      399.61     83.19 o 
 -10 -16   7      204.48      311.79     62.38 o 
  -9 -16   7       30.67      110.20     51.04 o 
  -8 -16   7      166.14      225.14     75.72 o 
  -7 -16   7       79.58       68.14     43.96 o 
  -6 -16   7      240.29      244.63     53.59 o 
  -5 -16   7      151.20      241.47     50.77 o 
  -4 -16   7      348.78      381.59     55.71 o 
  -3 -16   7      146.72      221.95    124.20 o 
  -2 -16   7       58.50       77.03     40.01 o 
  -1 -16   7      481.89      466.01    117.06 o 
   0 -16   7      258.25      293.72     52.64 o 
   1 -16   7     1095.81     1023.07     68.90 o 
   2 -16   7      490.52      527.71     64.11 o 
   3 -16   7       32.04       38.79     43.76 o 
   4 -16   7      270.15      278.39    128.19 o 
   5 -16   7       60.05       68.53     54.85 o 
 -11 -15   7      175.85      176.15     55.38 o 
 -10 -15   7       34.55      -18.48     45.00 o 
  -9 -15   7      408.20      438.80     64.55 o 
  -8 -15   7      341.91      383.76    117.06 o 
  -7 -15   7      911.90     1032.24     90.66 o 
  -6 -15   7       67.82      100.75     42.97 o 
  -5 -15   7      731.35      835.96     73.62 o 
  -4 -15   7      749.21      764.47     69.40 o 
  -3 -15   7       47.00       16.43     45.50 o 
  -2 -15   7     1035.17      945.38    107.27 o 
  -1 -15   7      167.21      190.70     93.32 o 
   0 -15   7     1745.81     1807.01     80.65 o 
   1 -15   7      571.25      575.57     54.98 o 
   2 -15   7      417.43      470.26     51.24 o 
   3 -15   7      317.73      336.18     62.49 o 
   4 -15   7      606.75      581.47    153.10 o 
   5 -15   7      343.39      454.51    132.67 o 
 -11 -14   7        7.76       15.80     41.89 o 
 -10 -14   7      284.23      308.72     60.50 o 
  -9 -14   7      190.73      198.82     50.25 o 
  -8 -14   7       52.61      104.02     42.95 o 
  -7 -14   7      259.19      347.55     78.04 o 
  -6 -14   7     1455.60     1453.01     89.12 o 
  -5 -14   7      984.06     1044.78     75.97 o 
  -4 -14   7      316.99      353.30     52.25 o 
  -3 -14   7      462.98      426.80     53.87 o 
  -2 -14   7      669.69      656.53     63.36 o 
  -1 -14   7      316.51      339.59     42.81 o 
   0 -14   7      124.06      152.20     36.03 o 
   1 -14   7     1713.16     1807.46     83.96 o 
   2 -14   7      217.68      159.42     37.53 o 
   3 -14   7      326.60      352.47     62.01 o 
   4 -14   7      668.33      714.84     78.49 o 
   5 -14   7       51.50       51.97     52.80 o 
   6 -14   7      359.32      329.16     66.41 o 
 -12 -13   7      745.87      793.66     89.67 o 
 -11 -13   7      426.10      371.09     63.85 o 
 -10 -13   7       46.19       31.46     42.14 o 
  -9 -13   7      788.75      848.25     76.08 o 
  -8 -13   7      229.57      176.89     81.70 o 
  -7 -13   7      536.20      504.56    100.96 o 
  -6 -13   7     1246.13     1317.68     81.84 o 
  -5 -13   7      142.05      106.58     39.51 o 
  -4 -13   7      398.66      445.88     54.13 o 
  -3 -13   7       71.16       53.30     69.74 o 
  -2 -13   7     1394.62     1259.49     64.17 o 
  -1 -13   7       42.82       82.06     29.50 o 
   0 -13   7      142.32      188.64     34.91 o 
   1 -13   7       45.66       46.71     30.04 o 
   2 -13   7      471.36      540.99     50.39 o 
   3 -13   7      892.31      941.09     80.43 o 
   4 -13   7      536.21      528.95     69.54 o 
   5 -13   7      318.09      246.50     68.25 o 
   6 -13   7      131.81      183.52     59.36 o 
   7 -13   7      610.17      576.15     79.45 o 
 -12 -12   7      243.66      192.49     56.79 o 
 -11 -12   7       26.82       56.69     43.40 o 
 -10 -12   7      220.35      202.86     48.89 o 
  -9 -12   7       45.54       58.69     41.23 o 
  -8 -12   7     1358.18     1233.97     81.38 o 
  -7 -12   7      311.25      285.50     49.77 o 
  -6 -12   7       12.06      -11.51     29.99 o 
  -5 -12   7      819.61      760.98     62.57 o 
  -4 -12   7      816.30      795.51     64.43 o 
  -3 -12   7     2573.33     2539.91    121.38 o 
  -2 -12   7      424.35      305.42     52.24 o 
  -1 -12   7     2326.16     2288.54     80.79 o 
   0 -12   7      883.89      785.72     53.16 o 
   1 -12   7      548.42      531.48     47.52 o 
   2 -12   7      164.55      198.40     35.34 o 
   3 -12   7      696.04      583.25    113.41 o 
   4 -12   7      948.73     1101.98     86.33 o 
   5 -12   7      964.14     1151.41     90.46 o 
   6 -12   7      259.04      162.25     54.43 o 
   7 -12   7       30.01       23.46     49.36 o 
 -13 -11   7       11.75      102.62     70.74 o 
 -12 -11   7      147.80      115.84     49.98 o 
 -11 -11   7     1183.58     1228.51    102.62 o 
 -10 -11   7      685.80      824.73     74.20 o 
  -9 -11   7      337.70      317.24     97.64 o 
  -8 -11   7      251.41      200.87     44.26 o 
  -7 -11   7     1007.31      920.72    125.03 o 
  -6 -11   7      112.23       88.86     35.39 o 
  -5 -11   7     3046.83     2854.71    107.44 o 
  -4 -11   7      348.05      318.10     45.18 o 
  -3 -11   7     3202.24     3031.64     90.24 o 
  -2 -11   7      622.67      594.72     46.77 o 
  -1 -11   7      335.14      341.60     51.55 o 
   0 -11   7      106.21      153.00     32.01 o 
   1 -11   7      486.51      523.36     80.87 o 
   2 -11   7     1139.26     1082.05     59.31 o 
   3 -11   7     1865.65     1727.06     95.99 o 
   4 -11   7      571.79      532.05     65.99 o 
   5 -11   7      991.98     1071.83     88.76 o 
   6 -11   7      381.24      457.79     67.85 o 
   7 -11   7      658.17      693.16     81.26 o 
   8 -11   7       28.24      -52.47     52.47 o 
 -13 -10   7      467.80      484.45     70.73 o 
 -12 -10   7      106.06       85.44     49.48 o 
 -11 -10   7      161.11      158.75     46.96 o 
 -10 -10   7     1151.66     1247.14    184.65 o 
  -9 -10   7      599.14      601.89     63.85 o 
  -8 -10   7     1309.48     1261.65    144.63 o 
  -7 -10   7      171.60      180.46     40.86 o 
  -6 -10   7      447.07      373.05     64.09 o 
  -5 -10   7      701.96      785.50     61.11 o 
  -4 -10   7      529.32      559.14     44.22 o 
  -3 -10   7      499.68      477.64     43.46 o 
  -2 -10   7       91.73      156.99     29.24 o 
  -1 -10   7     4018.47     3878.66    130.31 o 
   0 -10   7     1560.47     1593.41     76.87 o 
   1 -10   7     1162.04     1200.37    152.52 o 
   2 -10   7      346.51      385.76     43.63 o 
   3 -10   7     1582.09     1556.73     91.26 o 
   4 -10   7     1162.89     1269.38     86.65 o 
   5 -10   7      838.44      827.32     80.16 o 
   6 -10   7      525.21      599.10     72.90 o 
   7 -10   7      467.58      569.90     76.42 o 
   8 -10   7      590.31      558.05     78.11 o 
 -13  -9   7       24.08       11.26     44.67 o 
 -12  -9   7      160.34      140.17     50.02 o 
 -11  -9   7      206.12      223.62     39.02 o 
 -10  -9   7      381.74      462.89     46.08 o 
  -9  -9   7      292.84      335.28     50.59 o 
  -8  -9   7      208.04      258.12     43.68 o 
  -7  -9   7     1068.60     1123.07    168.87 o 
  -6  -9   7     1466.68     1389.55     95.98 o 
  -5  -9   7      197.37      242.51     39.18 o 
  -4  -9   7      461.47      482.99     40.64 o 
  -3  -9   7      157.05      153.90     29.18 o 
  -2  -9   7      638.69      649.47     44.56 o 
  -1  -9   7     2758.98     2669.48     92.03 o 
   0  -9   7      849.08      928.87     50.76 o 
   1  -9   7      402.69      385.21     38.18 o 
   2  -9   7      899.30      906.59     63.26 o 
   3  -9   7      563.79      579.80     63.34 o 
   4  -9   7       22.85        1.97     33.09 o 
   5  -9   7      514.73      465.34     62.37 o 
   6  -9   7      386.88      421.82     63.01 o 
   7  -9   7      433.85      441.22     67.61 o 
   8  -9   7       81.69      109.95     80.20 o 
 -14  -8   7       41.70       28.80     46.38 o 
 -13  -8   7      292.26      361.78     54.45 o 
 -12  -8   7      636.20      768.78     59.59 o 
 -11  -8   7      322.77      331.89     43.57 o 
 -10  -8   7      199.22      135.24     32.97 o 
  -9  -8   7     1135.86     1137.06     59.19 o 
  -8  -8   7     2727.08     2617.15     79.39 o 
  -7  -8   7      386.10      345.83     34.06 o 
  -6  -8   7     3586.69     3376.30     82.98 o 
  -5  -8   7      127.03      176.83     29.15 o 
  -4  -8   7     1313.74     1338.34     43.88 o 
  -3  -8   7     2565.55     2452.97     84.52 o 
  -2  -8   7     1937.78     1906.06     64.71 o 
  -1  -8   7     1403.37     1375.84     55.98 o 
   0  -8   7      799.43      786.34     55.95 o 
   1  -8   7     1542.18     1501.45     59.97 o 
   2  -8   7      788.96      762.25     56.57 o 
   3  -8   7     1006.66      980.93     71.35 o 
   4  -8   7      263.45      208.60     47.99 o 
   5  -8   7      482.03      539.59     65.00 o 
   6  -8   7       71.11       34.66     39.09 o 
   7  -8   7      780.55      893.28    115.57 o 
   8  -8   7      158.11      210.69     60.80 o 
   9  -8   7       60.30       39.04     47.93 o 
 -14  -7   7     1027.26      922.03     86.53 o 
 -13  -7   7      231.98      331.40     48.45 o 
 -12  -7   7      174.17      114.76     42.07 o 
 -11  -7   7     1441.45     1472.72     70.73 o 
 -10  -7   7       95.82       77.09     38.19 o 
  -9  -7   7     3227.66     3240.56    111.87 o 
  -8  -7   7     2751.76     2603.74     78.31 o 
  -7  -7   7     2278.16     2161.66     78.83 o 
  -6  -7   7      827.35      777.79     43.25 o 
  -5  -7   7      367.61      350.75     35.62 o 
  -4  -7   7      481.17      487.69     29.96 o 
  -3  -7   7     1592.01     1590.99     44.73 o 
  -2  -7   7     4271.32     4395.76     76.72 o 
  -1  -7   7      357.57      345.63     26.39 o 
   0  -7   7     2431.62     2488.67     69.03 o 
   1  -7   7      544.17      545.53     48.75 o 
   2  -7   7     1530.57     1511.45     48.66 o 
   3  -7   7     3828.97     3608.77     93.58 o 
   4  -7   7     1144.94     1138.66     80.71 o 
   5  -7   7     1446.22     1617.71    175.51 o 
   6  -7   7      366.13      426.29     62.95 o 
   7  -7   7      454.79      587.77     56.48 o 
   8  -7   7      205.24      218.26     46.30 o 
   9  -7   7      837.02      923.17     89.53 o 
 -14  -6   7       76.32      -22.25     54.80 o 
 -13  -6   7       41.13       50.30     33.06 o 
 -12  -6   7      603.05      626.19     54.06 o 
 -11  -6   7      189.38      213.44     46.91 o 
 -10  -6   7      569.23      583.72     40.29 o 
  -9  -6   7      519.39      542.40     49.73 o 
  -8  -6   7      621.41      607.31     45.06 o 
  -7  -6   7      586.53      553.82     40.08 o 
  -6  -6   7      821.90      796.83     42.17 o 
  -5  -6   7      836.14      853.62     36.23 o 
  -4  -6   7     1543.31     1526.25     44.71 o 
  -3  -6   7      492.10      528.46     29.01 o 
  -2  -6   7      144.50      125.64     18.26 o 
  -1  -6   7     1850.59     1888.56     48.42 o 
   0  -6   7      493.95      432.66     29.19 o 
   1  -6   7     1069.76     1016.15     38.94 o 
   2  -6   7       11.67        6.30     15.56 o 
   3  -6   7      474.93      474.25     41.16 o 
   4  -6   7      839.66      753.72     97.64 o 
   5  -6   7      210.47      221.00     49.66 o 
   6  -6   7     2059.67     2066.83     85.44 o 
   7  -6   7      131.84      109.55     36.82 o 
   8  -6   7       77.70       34.20     33.68 o 
   9  -6   7      415.59      444.28     67.86 o 
 -14  -5   7      205.48      234.09     54.58 o 
 -13  -5   7      113.95       64.58     28.86 o 
 -12  -5   7       68.54      140.52     31.36 o 
 -11  -5   7       44.78       62.43     25.45 o 
 -10  -5   7      464.66      536.92     38.37 o 
  -9  -5   7      467.03      488.19     56.56 o 
  -8  -5   7      553.99      569.42     34.87 o 
  -7  -5   7     1763.49     1783.04     49.58 o 
  -6  -5   7      338.44      343.93     24.61 o 
  -5  -5   7      339.22      348.00     25.67 o 
  -4  -5   7     3543.22     3592.29     68.34 o 
  -3  -5   7      271.92      277.17     29.85 o 
  -2  -5   7     7529.73     7344.47    105.39 o 
  -1  -5   7      792.35      876.62     34.70 o 
   0  -5   7     1791.28     1790.25     47.74 o 
   1  -5   7     2976.49     2977.60     62.49 o 
   2  -5   7      167.34      162.13     20.40 o 
   3  -5   7     2157.87     2161.08     71.78 o 
   4  -5   7     2778.66     2684.67    132.34 o 
   5  -5   7     1388.13     1491.42     69.46 o 
   6  -5   7       29.75        7.82     27.71 o 
   7  -5   7      225.34      235.18     42.69 o 
   8  -5   7       82.10       77.14     38.43 o 
   9  -5   7     1524.25     1534.20    253.72 o 
 -14  -4   7      108.13       91.60     47.63 o 
 -13  -4   7      411.60      438.42     65.45 o 
 -12  -4   7     1014.83      988.03     53.22 o 
 -11  -4   7     1077.50     1103.36     51.90 o 
 -10  -4   7     1496.74     1508.73     75.50 o 
  -9  -4   7     1048.78     1004.01     44.77 o 
  -8  -4   7     1048.64     1059.03     43.20 o 
  -7  -4   7     3163.40     3132.25     93.11 o 
  -6  -4   7     1978.50     1895.43     46.91 o 
  -5  -4   7      384.36      370.77     26.56 o 
  -4  -4   7     2285.80     2247.60     52.52 o 
  -3  -4   7       41.37       21.03     14.60 o 
  -2  -4   7      694.16      669.68     31.59 o 
  -1  -4   7     1027.69     1046.87     42.63 o 
   0  -4   7      121.09      114.89     18.04 o 
   1  -4   7     6172.47     6225.87     95.55 o 
   2  -4   7      395.75      349.25     34.04 o 
   3  -4   7     1105.97     1127.44    102.22 o 
   4  -4   7      577.08      577.76    257.71 o 
   5  -4   7      857.01      785.99     54.95 o 
   6  -4   7     1692.76     1762.24     78.17 o 
   7  -4   7     1494.82     1462.94     77.36 o 
   8  -4   7      228.72      285.19     48.79 o 
   9  -4   7      200.10      219.93     48.94 o 
 -15  -3   7       69.87       29.58     48.23 o 
 -14  -3   7      707.70      624.46    211.21 o 
 -13  -3   7      292.20      336.68     46.20 o 
 -12  -3   7     1205.25     1239.12     58.22 o 
 -11  -3   7      426.45      454.15     38.53 o 
 -10  -3   7      130.43      108.14     25.24 o 
  -9  -3   7     1962.91     1968.78     58.76 o 
  -8  -3   7     1483.89     1455.06     48.40 o 
  -7  -3   7     4348.61     4222.22     93.00 o 
  -6  -3   7     3332.80     3357.28     65.95 o 
  -5  -3   7      583.80      633.46     38.73 o 
  -4  -3   7      581.61      588.95     38.72 o 
  -3  -3   7     1594.47     1566.25     47.62 o 
  -2  -3   7      282.70      266.65     28.09 o 
  -1  -3   7      966.66     1071.40     36.04 o 
   0  -3   7     2546.14     2409.71     53.40 o 
   1  -3   7     2408.89     2381.86     53.20 o 
   2  -3   7     3316.81     3199.05     81.69 o 
   3  -3   7     5686.34     5724.53    152.66 o 
   4  -3   7      502.52      534.34     44.76 o 
   5  -3   7     3244.14     3012.29     95.23 o 
   6  -3   7      214.15      200.32     38.61 o 
   7  -3   7      414.78      390.86     47.52 o 
   8  -3   7       14.21       14.60     38.36 o 
   9  -3   7      751.96      877.51    102.57 o 
 -15  -2   7       86.61      106.50     84.52 o 
 -14  -2   7       16.22      -39.52     39.52 o 
 -13  -2   7      246.22      323.13     45.19 o 
 -12  -2   7      492.31      565.63     50.88 o 
 -11  -2   7       63.80       80.12     26.87 o 
 -10  -2   7       66.05       37.68     22.15 o 
  -9  -2   7      301.51      313.94     29.85 o 
  -8  -2   7      881.31      766.74     45.64 o 
  -7  -2   7      284.38      284.19     48.12 o 
  -6  -2   7     1263.35     1259.71     39.77 o 
  -5  -2   7     1788.12     1792.11     46.08 o 
  -4  -2   7      787.53      790.85     32.08 o 
  -3  -2   7     6849.01     6931.93     98.63 o 
  -2  -2   7     1058.43     1160.16     36.86 o 
  -1  -2   7     1752.67     1753.56     50.04 o 
   0  -2   7     2737.80     2710.18     56.11 o 
   1  -2   7     2698.43     2756.89     56.72 o 
   2  -2   7     2782.17     2800.15     75.99 o 
   3  -2   7     1449.52     1454.37     58.86 o 
   4  -2   7      850.81      832.66     51.75 o 
   5  -2   7      277.33      186.21     34.83 o 
   6  -2   7      496.30      523.70     49.64 o 
   7  -2   7      305.47      374.52     46.45 o 
   8  -2   7     1013.69     1067.47     70.62 o 
   9  -2   7      451.31      551.60     60.41 o 
 -15  -1   7        9.52      -42.18     42.18 o 
 -14  -1   7       88.78      119.90     46.90 o 
 -13  -1   7      466.99      441.66     49.51 o 
 -12  -1   7      250.42      208.32     38.12 o 
 -11  -1   7     1234.01     1225.46     54.57 o 
 -10  -1   7      535.36      580.77     65.19 o 
  -9  -1   7      157.12      143.96     30.33 o 
  -8  -1   7     1243.62     1308.46     54.43 o 
  -7  -1   7      598.16      501.28     37.40 o 
  -6  -1   7      274.68      260.36     23.82 o 
  -5  -1   7     2878.87     2596.02     54.48 o 
  -4  -1   7      264.86      187.48     21.33 o 
  -3  -1   7     1208.45     1262.01     45.06 o 
  -2  -1   7     1063.18     1004.46     34.90 o 
  -1  -1   7      714.61      735.58     31.21 o 
   0  -1   7     1874.70     2121.25     48.29 o 
   1  -1   7     1508.64     1500.06     40.97 o 
   2  -1   7     3928.18     3950.46     91.74 o 
   3  -1   7     1139.00     1076.96     52.18 o 
   4  -1   7       21.66       -7.85     26.11 o 
   5  -1   7      690.96      777.89     54.19 o 
   6  -1   7      664.15      694.52     52.10 o 
   7  -1   7      523.60      593.20     54.06 o 
   8  -1   7      409.21      341.78     47.91 o 
   9  -1   7       10.59       -9.00     34.96 o 
  10  -1   7      493.58      403.45     70.32 o 
 -15   0   7        5.96      -21.65     39.32 o 
 -14   0   7       87.78      143.93     52.37 o 
 -13   0   7     1557.25     1675.74    122.74 o 
 -12   0   7        1.60       -4.10     44.90 o 
 -11   0   7      123.91      102.94     58.55 o 
 -10   0   7     2864.85     2938.80     87.94 o 
  -9   0   7     2552.06     2483.31    118.09 o 
  -8   0   7     1244.99     1255.73     56.42 o 
  -7   0   7      855.33      891.93     43.75 o 
  -6   0   7     1110.82     1061.14     34.88 o 
  -5   0   7     1720.16     1534.43     41.04 o 
  -4   0   7     2320.41     2136.46     48.16 o 
  -3   0   7       50.02       43.07     14.31 o 
  -2   0   7      412.43      424.09     27.99 o 
  -1   0   7     6670.58     6394.38     91.76 o 
   0   0   7      716.50      734.15     30.23 o 
   1   0   7      769.44      794.64     30.93 o 
   2   0   7      195.15      236.44     29.04 o 
   3   0   7     3037.49     2951.91     82.45 o 
   4   0   7     1959.99     1969.91     71.24 o 
   5   0   7     3644.66     3365.61    121.61 o 
   6   0   7      265.65      267.04     39.48 o 
   7   0   7     1382.74     1301.92     69.91 o 
   8   0   7      588.94      644.23     58.28 o 
   9   0   7        2.60       29.45     35.20 o 
  10   0   7        2.70      -27.35     96.31 o 
 -15   1   7        8.86       18.27     43.26 o 
 -14   1   7       85.75       90.11     86.84 o 
 -13   1   7      473.58      391.60     50.06 o 
 -12   1   7      247.96      267.83     41.54 o 
 -11   1   7     1226.55     1319.73    139.31 o 
 -10   1   7      550.37      590.66     60.99 o 
  -9   1   7      137.90      165.28     30.45 o 
  -8   1   7     1191.47     1210.19     52.69 o 
  -7   1   7      592.45      568.56     38.92 o 
  -6   1   7      294.79      260.31     21.49 o 
  -5   1   7     2856.35     2695.24     71.18 o 
  -4   1   7      276.92      260.24     21.90 o 
  -3   1   7     1223.63     1209.91     72.38 o 
  -2   1   7     1080.77     1146.26     35.53 o 
  -1   1   7      728.11      717.60     30.14 o 
   0   1   7     1831.60     1966.43     45.65 o 
   1   1   7     1540.22     1518.65     39.96 o 
   2   1   7     3949.76     4022.98     91.65 o 
   3   1   7     1151.39     1090.16     51.83 o 
   4   1   7       19.93       18.11     24.44 o 
   5   1   7      659.06      664.68     54.91 o 
   6   1   7      662.71      615.75     86.72 o 
   7   1   7      546.52      578.87     78.50 o 
   8   1   7      409.06      435.10     51.14 o 
   9   1   7       16.24       38.63     37.30 o 
  10   1   7      478.82      397.82     67.45 o 
 -15   2   7       85.28      110.92     52.21 o 
 -14   2   7       22.55       45.17     37.26 o 
 -13   2   7      244.19      199.83     47.85 o 
 -12   2   7      489.31      550.42     51.13 o 
 -11   2   7       69.21       66.58     36.45 o 
 -10   2   7       65.50      108.45     38.10 o 
  -9   2   7      284.13      194.54     39.97 o 
  -8   2   7      874.82      863.65     47.52 o 
  -7   2   7      288.10      265.95     28.37 o 
  -6   2   7     1251.64     1264.34     36.58 o 
  -5   2   7     1781.15     1792.85     43.88 o 
  -4   2   7      746.44      809.21     46.16 o 
  -3   2   7     6892.57     6948.77     95.18 o 
  -2   2   7     1044.67     1154.52     34.76 o 
  -1   2   7     1757.72     1707.49     42.25 o 
   0   2   7     2764.17     2738.48     54.24 o 
   1   2   7     2707.89     2810.92     60.78 o 
   2   2   7     2773.79     2736.33     74.62 o 
   3   2   7     1421.82     1372.60     48.67 o 
   4   2   7      857.25      850.00     49.97 o 
   5   2   7      284.77      214.64     54.98 o 
   6   2   7      473.77      477.20     45.83 o 
   7   2   7      297.63      346.32     51.57 o 
   8   2   7     1014.58      971.87     65.67 o 
   9   2   7      464.79      431.21     53.40 o 
 -15   3   7       64.85       29.27     45.72 o 
 -14   3   7      704.44      703.28     62.08 o 
 -13   3   7      295.21      292.00     45.82 o 
 -12   3   7     1198.94     1356.87     86.44 o 
 -11   3   7      403.10      456.06     58.67 o 
 -10   3   7      133.83      106.06     39.81 o 
  -9   3   7     1964.87     1784.39     86.91 o 
  -8   3   7     1522.12     1525.77     75.72 o 
  -7   3   7     4303.01     4170.30     75.52 o 
  -6   3   7     3363.30     3419.96     87.34 o 
  -5   3   7      570.15      563.85     27.18 o 
  -4   3   7      564.40      576.18     38.11 o 
  -3   3   7     1579.35     1506.67     37.54 o 
  -2   3   7      294.66      328.18     40.94 o 
  -1   3   7      948.54      943.85     32.68 o 
   0   3   7     2505.63     2443.77     51.42 o 
   1   3   7     2395.48     2385.90     78.18 o 
   2   3   7     3289.69     3036.52     94.54 o 
   3   3   7     5654.75     5478.14     98.80 o 
   4   3   7      481.35      440.99     35.55 o 
   5   3   7     3287.78     3272.60     93.59 o 
   6   3   7      207.28      134.25     35.20 o 
   7   3   7      427.61      382.19     45.95 o 
   8   3   7       12.09      -13.50     31.58 o 
   9   3   7      714.48      806.64     67.67 o 
 -14   4   7      106.07      135.22     41.90 o 
 -13   4   7      415.57      376.34     53.32 o 
 -12   4   7      997.82      980.80    115.90 o 
 -11   4   7     1091.23     1103.20    114.91 o 
 -10   4   7     1521.96     1431.51    119.06 o 
  -9   4   7     1024.50      900.17     66.81 o 
  -8   4   7     1023.77     1030.14     67.72 o 
  -7   4   7     3138.29     3067.45    123.25 o 
  -6   4   7     2006.02     2013.23     55.73 o 
  -5   4   7      370.90      343.43     23.27 o 
  -4   4   7     2322.50     2275.81     49.76 o 
  -3   4   7       44.94       47.33     15.00 o 
  -2   4   7      697.10      653.42     25.07 o 
  -1   4   7     1049.04     1045.59     32.57 o 
   0   4   7      122.64      125.50     17.02 o 
   1   4   7     6121.48     6121.39     97.16 o 
   2   4   7      386.29      380.99     33.39 o 
   3   4   7     1071.56     1018.88     73.29 o 
   4   4   7      559.52      518.50     36.74 o 
   5   4   7      874.57      802.68     53.10 o 
   6   4   7     1659.72     1622.46     72.59 o 
   7   4   7     1491.46     1391.32     70.69 o 
   8   4   7      222.22      258.08     44.91 o 
   9   4   7      204.94      282.05     49.64 o 
 -14   5   7      208.93      209.93     57.60 o 
 -13   5   7      120.69      110.34     78.37 o 
 -12   5   7       76.68       89.99     45.96 o 
 -11   5   7       46.27       -4.11     35.86 o 
 -10   5   7      473.57      383.30     55.27 o 
  -9   5   7      524.76      442.97     52.20 o 
  -8   5   7      548.99      582.49     57.82 o 
  -7   5   7     1802.64     1835.79     62.72 o 
  -6   5   7      361.36      409.52     34.42 o 
  -5   5   7      329.40      424.53     34.72 o 
  -4   5   7     3523.16     3514.39     81.27 o 
  -3   5   7      276.25      277.19     28.93 o 
  -2   5   7     7703.59     7605.02    143.32 o 
  -1   5   7      787.67      854.90     28.62 o 
   0   5   7     1809.81     1769.20     43.26 o 
   1   5   7     2946.26     2904.77     84.46 o 
   2   5   7      175.82      258.59     28.64 o 
   3   5   7     2098.16     2012.60     70.35 o 
   4   5   7     2831.91     2809.70     71.78 o 
   5   5   7     1393.34     1551.45     77.41 o 
   6   5   7       30.63       44.01     29.38 o 
   7   5   7      221.90      183.50     39.56 o 
   8   5   7       88.99      126.70     39.18 o 
   9   5   7     1508.21     1675.84    115.16 o 
 -14   6   7       71.61       47.55     38.57 o 
 -13   6   7       36.15       10.88     44.03 o 
 -12   6   7      641.25      636.87     71.00 o 
 -11   6   7      166.17      139.05     72.07 o 
 -10   6   7      611.17      615.09     65.36 o 
  -9   6   7      522.57      587.47     59.29 o 
  -8   6   7      628.67      531.54     56.56 o 
  -7   6   7      575.85      556.63     40.62 o 
  -6   6   7      805.57      741.20     65.13 o 
  -5   6   7      789.92      867.37     74.54 o 
  -4   6   7     1584.90     1463.63     53.79 o 
  -3   6   7      474.25      469.77     37.32 o 
  -2   6   7      154.30      135.80     24.69 o 
  -1   6   7     1815.82     1822.69     59.69 o 
   0   6   7      484.95      407.63     34.93 o 
   1   6   7     1140.48     1152.59     57.95 o 
   2   6   7       11.64       21.30     18.78 o 
   3   6   7      489.91      609.30     42.26 o 
   4   6   7      856.34      728.09     41.82 o 
   5   6   7      187.62      201.75     30.35 o 
   6   6   7     2085.27     1964.59     78.31 o 
   7   6   7      130.30      123.67     35.82 o 
   8   6   7       73.71       49.78     34.31 o 
   9   6   7      414.45      505.37     85.51 o 
 -14   7   7     1003.52     1202.16     97.85 o 
 -13   7   7      244.09      309.90     61.08 o 
 -12   7   7      161.67      117.59     68.58 o 
 -11   7   7     1421.35     1500.81     92.91 o 
 -10   7   7       99.27       88.53     40.85 o 
  -9   7   7     3193.32     3046.03    115.97 o 
  -8   7   7     2727.00     2586.05    102.21 o 
  -7   7   7     2281.14     2260.79     73.51 o 
  -6   7   7      828.26      869.46     48.76 o 
  -5   7   7      346.25      359.22     59.93 o 
  -4   7   7      453.60      477.64     38.62 o 
  -3   7   7     1627.87     1643.75    104.06 o 
  -2   7   7     4176.31     4140.20     93.20 o 
  -1   7   7      344.61      369.24     37.09 o 
   0   7   7     2413.40     2314.16     68.97 o 
   1   7   7      552.28      550.24     42.10 o 
   2   7   7     1558.93     1406.16     82.02 o 
   3   7   7     3780.05     3485.74    125.82 o 
   4   7   7     1168.22     1139.34     60.22 o 
   5   7   7     1437.43     1395.79     85.94 o 
   6   7   7      354.28      367.52     44.62 o 
   7   7   7      449.99      615.03     69.25 o 
   8   7   7      213.09       76.71     77.71 o 
   9   7   7      854.78     1033.49    149.78 o 
 -14   8   7       46.23       17.97     51.11 o 
 -13   8   7      279.38      400.12     65.56 o 
 -12   8   7      646.18      715.76     73.19 o 
 -11   8   7      338.74      312.17     56.15 o 
 -10   8   7      187.57      212.14     49.55 o 
  -9   8   7     1154.64     1291.93     88.34 o 
  -8   8   7     2722.54     2663.73     83.02 o 
  -7   8   7      386.21      370.54     38.55 o 
  -6   8   7     3583.25     3567.51     92.05 o 
  -5   8   7      117.25      109.99     24.39 o 
  -4   8   7     1339.09     1379.13     56.90 o 
  -3   8   7     2559.81     2507.11     86.78 o 
  -2   8   7     1975.29     1863.99    101.15 o 
  -1   8   7     1455.02     1417.17     57.53 o 
   0   8   7      781.31      701.37     50.88 o 
   1   8   7     1630.04     1605.82     62.17 o 
   2   8   7      763.19      901.87     70.14 o 
   3   8   7     1028.59      828.29     71.07 o 
   4   8   7      239.48      226.02     48.36 o 
   5   8   7      463.34      525.41     66.91 o 
   6   8   7       83.10      124.28     46.68 o 
   7   8   7      786.79      681.13     76.35 o 
   8   8   7      159.39      204.02     59.35 o 
   9   8   7       54.90      168.04     92.66 o 
 -13   9   7       22.99      -31.26     66.42 o 
 -12   9   7      171.42      120.34     50.74 o 
 -11   9   7      217.40      189.55     52.04 o 
 -10   9   7      385.90      392.00     56.65 o 
  -9   9   7      312.76      338.14     72.90 o 
  -8   9   7      201.37      174.29     33.56 o 
  -7   9   7     1130.52     1080.85     57.36 o 
  -6   9   7     1425.68     1393.41     90.00 o 
  -5   9   7      221.58      216.47     44.18 o 
  -4   9   7      449.43      416.13     39.43 o 
  -3   9   7      154.95      137.89     29.35 o 
  -2   9   7      605.41      582.05     45.25 o 
  -1   9   7     2822.55     2813.88     81.70 o 
   0   9   7      810.29      882.62     51.37 o 
   1   9   7      388.10      342.13     37.59 o 
   2   9   7      865.83      797.38    103.61 o 
   3   9   7      562.76      563.63     61.44 o 
   4   9   7       29.04      -19.94     39.85 o 
   5   9   7      528.73      520.05     87.84 o 
   6   9   7      376.88      399.75     63.25 o 
   7   9   7      404.37      359.36     68.25 o 
   8   9   7       87.30       27.93     91.66 o 
 -13  10   7      466.54      445.51     72.78 o 
 -12  10   7      110.44      115.31     52.94 o 
 -11  10   7      153.22      123.92     47.91 o 
 -10  10   7     1155.73     1093.88     82.12 o 
  -9  10   7      597.76      601.73     61.97 o 
  -8  10   7     1330.87     1377.92     65.18 o 
  -7  10   7      174.82      170.34     33.00 o 
  -6  10   7      417.83      425.65     42.08 o 
  -5  10   7      756.55      691.63     54.31 o 
  -4  10   7      556.47      544.59     39.93 o 
  -3  10   7      554.87      565.78     46.17 o 
  -2  10   7      103.84       51.40     25.82 o 
  -1  10   7     4039.99     4197.23    101.82 o 
   0  10   7     1519.51     1488.23     64.72 o 
   1  10   7     1083.35     1108.07     60.62 o 
   2  10   7      334.29      360.28    102.29 o 
   3  10   7     1554.01     1771.77    184.31 o 
   4  10   7     1161.50     1207.30     85.08 o 
   5  10   7      793.68      828.69     80.10 o 
   6  10   7      538.87      580.20     99.96 o 
   7  10   7      468.23      659.27    105.94 o 
   8  10   7      576.09      545.15     96.31 o 
 -13  11   7        9.33      -37.58     61.27 o 
 -12  11   7      135.79       81.73     94.98 o 
 -11  11   7     1201.33     1229.32     90.64 o 
 -10  11   7      681.80      712.53     71.70 o 
  -9  11   7      342.60      374.47    132.84 o 
  -8  11   7      259.54      257.15     38.87 o 
  -7  11   7     1033.59     1080.76     61.64 o 
  -6  11   7      110.00      107.87     30.29 o 
  -5  11   7     3022.05     2954.84     77.77 o 
  -4  11   7      381.32      410.38     36.08 o 
  -3  11   7     3236.00     3002.33     88.33 o 
  -2  11   7      668.94      637.74     48.93 o 
  -1  11   7      354.57      380.77     40.11 o 
   0  11   7       86.08      113.30     30.85 o 
   1  11   7      447.03      503.37     47.44 o 
   2  11   7     1118.36     1111.69     84.29 o 
   3  11   7     1854.84     1808.66    131.18 o 
   4  11   7      559.34      523.57     64.56 o 
   5  11   7      974.19     1004.90     88.67 o 
   6  11   7      384.15      370.27    115.90 o 
   7  11   7      656.46      653.13     79.34 o 
   8  11   7       28.37      -24.04     70.74 o 
 -12  12   7      248.75      260.43     64.07 o 
 -11  12   7       28.12       35.10     43.71 o 
 -10  12   7      218.07      237.26     57.29 o 
  -9  12   7       49.23        2.30     38.81 o 
  -8  12   7     1374.40     1502.53     72.56 o 
  -7  12   7      309.55      282.08     41.05 o 
  -6  12   7       11.38       15.43     28.42 o 
  -5  12   7      798.56      806.82     47.62 o 
  -4  12   7      791.77      812.10     47.50 o 
  -3  12   7     2553.72     2492.08     72.42 o 
  -2  12   7      414.54      321.11     39.93 o 
  -1  12   7     2299.92     2286.01    104.23 o 
   0  12   7      878.52      917.04     55.62 o 
   1  12   7      498.50      481.17     49.08 o 
   2  12   7      164.19      203.05     50.05 o 
   3  12   7      708.38      758.32     97.47 o 
   4  12   7      970.86      997.10     84.26 o 
   5  12   7      969.14      872.52     82.27 o 
   6  12   7      275.63      313.27    138.98 o 
   7  12   7       27.40       19.67     71.40 o 
 -12  13   7      737.13      847.18     86.54 o 
 -11  13   7      448.65      505.54    126.03 o 
 -10  13   7       47.57      -30.90     42.84 o 
  -9  13   7      777.31      720.40     74.66 o 
  -8  13   7      232.22      285.08     44.33 o 
  -7  13   7      533.73      551.36     50.54 o 
  -6  13   7     1253.93     1275.60     66.55 o 
  -5  13   7      134.13      116.89     29.68 o 
  -4  13   7      398.36      420.21     39.00 o 
  -3  13   7       66.48       51.47     31.63 o 
  -2  13   7     1345.35     1266.70     73.21 o 
  -1  13   7       44.83       22.70     67.03 o 
   0  13   7      143.55      134.65     59.45 o 
   1  13   7       42.19       62.10     41.57 o 
   2  13   7      470.96      509.91     65.32 o 
   3  13   7      887.52      999.49     85.01 o 
   4  13   7      516.88      541.09     69.71 o 
   5  13   7      327.53      336.70     63.19 o 
   6  13   7      128.77      169.52     75.72 o 
   7  13   7      624.85      671.88    147.78 o 
 -11  14   7        5.95      -20.92     75.39 o 
 -10  14   7      305.25      236.12     92.99 o 
  -9  14   7      187.40      263.60     54.31 o 
  -8  14   7       57.99       45.70     49.27 o 
  -7  14   7      267.49      339.56     45.33 o 
  -6  14   7     1455.74     1393.73     72.02 o 
  -5  14   7      997.78     1111.65     63.67 o 
  -4  14   7      304.93      326.55     37.50 o 
  -3  14   7      447.30      464.44     40.98 o 
  -2  14   7      655.05      689.50     51.67 o 
  -1  14   7      325.33      317.81     66.69 o 
   0  14   7      127.03       64.83     41.27 o 
   1  14   7     1682.98     1495.40    157.91 o 
   2  14   7      215.19      246.39     97.14 o 
   3  14   7      301.09      339.83    108.10 o 
   4  14   7      666.59      732.53     80.99 o 
   5  14   7       54.95      118.37     51.48 o 
   6  14   7      357.14      455.17    134.50 o 
 -11  15   7      193.09      242.10    105.27 o 
 -10  15   7       34.21       68.41     81.70 o 
  -9  15   7      406.70      454.97    107.93 o 
  -8  15   7      355.71      474.53    104.11 o 
  -7  15   7      955.65     1083.08     87.68 o 
  -6  15   7       64.55       79.33     45.50 o 
  -5  15   7      723.49      813.71     80.16 o 
  -4  15   7      758.28      732.23     66.92 o 
  -3  15   7       40.21       49.25     29.65 o 
  -2  15   7     1058.13     1066.63     60.35 o 
  -1  15   7      161.80       97.50     30.80 o 
   0  15   7     1744.04     1749.91     79.28 o 
   1  15   7      570.33      476.05     83.36 o 
   2  15   7      434.70      389.57     64.08 o 
   3  15   7      325.22      366.67     85.68 o 
   4  15   7      616.28      585.51     91.99 o 
   5  15   7      353.65      425.86     70.38 o 
 -10  16   7      221.70      269.99    105.61 o 
  -9  16   7       32.20      -18.27     70.07 o 
  -8  16   7      183.49      123.00     52.09 o 
  -7  16   7       75.98      156.09     54.60 o 
  -6  16   7      248.34      222.67     55.18 o 
  -5  16   7      151.85       22.44     46.92 o 
  -4  16   7      374.73      317.08     50.63 o 
  -3  16   7      155.83      110.74     41.96 o 
  -2  16   7       62.93       45.45     49.87 o 
  -1  16   7      470.72      412.86     89.09 o 
   0  16   7      250.61      263.65     49.64 o 
   1  16   7     1092.78     1014.22    168.37 o 
   2  16   7      489.68      458.96    140.48 o 
   3  16   7       31.01      -97.30     97.30 o 
   4  16   7      259.62      237.12    118.56 o 
   5  16   7       61.71      179.66    114.24 o 
  -9  17   7      395.60      468.26    114.57 o 
  -8  17   7      304.44      221.73     61.67 o 
  -7  17   7       48.49      109.72     91.66 o 
  -6  17   7      214.63      203.69     76.88 o 
  -5  17   7      258.11      283.71     61.87 o 
  -4  17   7      170.23      183.38     45.74 o 
  -3  17   7       65.08        7.41     56.02 o 
  -2  17   7     1983.60     2134.34    152.57 o 
  -1  17   7      294.12      217.53    113.73 o 
   0  17   7      317.68      332.21     77.86 o 
   1  17   7      195.70      124.37    150.77 o 
   2  17   7      215.46      126.39     71.16 o 
   3  17   7      839.31      849.50    170.70 o 
   4  17   7      300.61      289.92    131.51 o 
  -8  18   7      530.14      554.82     83.03 o 
  -7  18   7      242.50      291.62     66.53 o 
  -6  18   7      719.99      892.85     92.84 o 
  -5  18   7       88.90       63.35     50.09 o 
  -4  18   7      429.15      543.41     90.43 o 
  -3  18   7      543.23      630.98     64.47 o 
  -2  18   7      140.91       75.72     72.95 o 
  -1  18   7       38.81       40.06     41.57 o 
   0  18   7      150.07       71.16    119.27 o 
   1  18   7      626.43      627.90    176.18 o 
   2  18   7        5.35      -97.59    126.53 o 
   3  18   7      149.16      -36.99     62.55 o 
  -7  19   7      261.58      279.65    170.53 o 
  -6  19   7      316.48      208.84    171.53 o 
  -5  19   7      149.11      174.57     72.56 o 
  -4  19   7      122.03      202.48     62.18 o 
  -3  19   7       36.51      116.02     44.54 o 
  -2  19   7      259.74      237.53     55.51 o 
  -1  19   7      484.11      475.13     87.96 o 
   0  19   7     1018.02     1064.33     97.13 o 
   1  19   7        4.04      -99.81    133.50 o 
  -4  20   7       21.25        1.54     51.82 o 
  -3  20   7      127.55       66.75     48.44 o 
  -2  20   7        5.45      -15.25     43.32 o 
  -1  20   7      123.23       27.96     48.10 o 
  -6 -19   8      677.66      791.21     84.77 o 
  -5 -19   8      103.95       42.08     46.01 o 
  -4 -19   8      195.73      170.03     89.83 o 
  -3 -19   8      207.30      139.42     67.08 o 
  -2 -19   8       39.46       32.63     47.52 o 
  -1 -19   8      452.36      428.39     82.19 o 
   0 -19   8      233.72      179.86     95.15 o 
  -7 -18   8      278.98      271.88     60.09 o 
  -6 -18   8      278.17      319.03    106.77 o 
  -5 -18   8       73.91       44.38     44.26 o 
  -4 -18   8      663.55      853.56     84.28 o 
  -3 -18   8       60.60       74.57     48.57 o 
  -2 -18   8      833.60      972.10     94.32 o 
  -1 -18   8      184.53      239.23     56.59 o 
   0 -18   8      351.80      361.61     89.50 o 
   1 -18   8       25.88       -3.37    103.45 o 
   2 -18   8      656.49      875.41    124.20 o 
  -9 -17   8      227.28      258.27     61.38 o 
  -8 -17   8      299.53      269.30     99.96 o 
  -7 -17   8       97.28      159.69    126.53 o 
  -6 -17   8      325.31      296.72     59.81 o 
  -5 -17   8      710.83      811.23    131.01 o 
  -4 -17   8      271.24      336.93     60.80 o 
  -3 -17   8      498.14      456.26     63.75 o 
  -2 -17   8      180.82       98.81     45.23 o 
  -1 -17   8      424.35      509.92     88.84 o 
   0 -17   8       55.56       -2.64     39.06 o 
   1 -17   8      246.46      335.95     58.77 o 
   2 -17   8      201.08      221.27     63.48 o 
   3 -17   8      333.99      386.10     77.05 o 
 -10 -16   8       64.61       43.34     48.78 o 
  -9 -16   8       87.51      137.35     54.03 o 
  -8 -16   8      209.66      340.65     62.34 o 
  -7 -16   8      199.51      244.79     63.76 o 
  -6 -16   8      141.22      201.67     50.98 o 
  -5 -16   8       82.99      134.08     46.24 o 
  -4 -16   8       41.89       49.17     40.05 o 
  -3 -16   8      544.29      545.50     67.04 o 
  -2 -16   8     1088.48     1034.05     80.35 o 
  -1 -16   8      176.28      198.90     49.81 o 
   0 -16   8      207.25      190.03     40.89 o 
   1 -16   8      582.96      603.60     59.19 o 
   2 -16   8       89.86      111.58     51.78 o 
   3 -16   8      476.10      510.78     75.97 o 
   4 -16   8       14.05       19.05     46.84 o 
 -10 -15   8      697.16      698.80    116.73 o 
  -9 -15   8       85.43      182.67     54.85 o 
  -8 -15   8      362.79      395.21     62.91 o 
  -7 -15   8       41.72        7.73     37.68 o 
  -6 -15   8      513.24      535.07     66.66 o 
  -5 -15   8       79.27       28.69     50.31 o 
  -4 -15   8      307.33      292.67     54.80 o 
  -3 -15   8      889.07      838.81     73.07 o 
  -2 -15   8      448.55      470.84    105.77 o 
  -1 -15   8      642.45      641.87     56.84 o 
   0 -15   8      417.84      414.74     49.93 o 
   1 -15   8      789.20      869.76     65.40 o 
   2 -15   8      260.76      382.92     65.91 o 
   3 -15   8      294.49      295.28     65.16 o 
   4 -15   8      194.45      176.24     59.13 o 
 -11 -14   8      198.72      203.36     77.21 o 
 -10 -14   8      276.52      299.23     61.20 o 
  -9 -14   8     1235.26     1158.69     90.17 o 
  -8 -14   8      130.36       87.43     43.78 o 
  -7 -14   8     1134.95     1087.95     83.91 o 
  -6 -14   8      597.04      531.32     63.92 o 
  -5 -14   8     1435.90     1511.88    148.12 o 
  -4 -14   8      105.76      103.92     48.49 o 
  -3 -14   8       98.83       77.14     38.85 o 
  -2 -14   8     2289.97     2278.52     92.83 o 
  -1 -14   8      187.88      230.93     40.09 o 
   0 -14   8     1120.10     1185.56     67.90 o 
   1 -14   8      412.72      358.43     64.16 o 
   2 -14   8      118.63      104.14     92.32 o 
   3 -14   8      259.48      187.81     54.68 o 
   4 -14   8      149.48      254.92     62.54 o 
   5 -14   8      487.12      513.27     78.23 o 
 -12 -13   8      201.88      165.88     58.95 o 
 -11 -13   8      188.90      297.36     60.43 o 
 -10 -13   8       44.13       84.23     45.94 o 
  -9 -13   8       32.52       44.59     41.90 o 
  -8 -13   8      362.14      373.34     57.51 o 
  -7 -13   8      154.62      107.26     41.90 o 
  -6 -13   8      274.39      335.24    102.29 o 
  -5 -13   8      610.03      662.58     64.80 o 
  -4 -13   8      106.16      121.05     47.32 o 
  -3 -13   8     1019.47      906.54     74.30 o 
  -2 -13   8       70.68       59.34     30.67 o 
  -1 -13   8      387.53      326.82     42.14 o 
   0 -13   8      984.59     1002.11     62.01 o 
   1 -13   8       57.10       56.05     31.15 o 
   2 -13   8       33.48       -3.07     53.63 o 
   3 -13   8      507.57      585.81     71.36 o 
   4 -13   8      602.84      631.51     75.32 o 
   5 -13   8       13.30       34.07     54.80 o 
   6 -13   8      144.50      118.93     57.09 o 
 -12 -12   8       83.69      190.36     66.59 o 
 -11 -12   8      340.51      331.23     61.08 o 
 -10 -12   8      108.83      130.86     46.62 o 
  -9 -12   8      774.76      830.10     72.79 o 
  -8 -12   8      145.54       88.50     42.96 o 
  -7 -12   8      939.85      972.97     75.12 o 
  -6 -12   8     1101.06     1066.60     74.89 o 
  -5 -12   8      119.26       84.39     35.69 o 
  -4 -12   8      853.65      917.65     67.28 o 
  -3 -12   8     1285.09     1282.92     65.60 o 
  -2 -12   8      550.25      640.84     49.61 o 
  -1 -12   8        8.82       10.47     26.48 o 
   0 -12   8      417.99      472.42     45.87 o 
   1 -12   8      149.77      182.92     35.70 o 
   2 -12   8     1390.56     1317.15     98.96 o 
   3 -12   8      619.91      742.91     77.47 o 
   4 -12   8      462.32      487.21     69.91 o 
   5 -12   8      410.57      515.53     72.36 o 
   6 -12   8       65.33       11.00     44.59 o 
 -13 -11   8      392.19      479.31     72.80 o 
 -12 -11   8      793.07      848.67     82.18 o 
 -11 -11   8       76.21      103.30     46.22 o 
 -10 -11   8      773.96      817.22     75.71 o 
  -9 -11   8       14.86       -5.57     32.96 o 
  -8 -11   8      532.09      539.84     61.05 o 
  -7 -11   8     1727.00     1597.56     87.11 o 
  -6 -11   8     1670.73     1693.46     87.20 o 
  -5 -11   8      182.19      194.28     76.22 o 
  -4 -11   8      234.36      253.00     37.00 o 
  -3 -11   8      818.92      755.59    121.23 o 
  -2 -11   8        7.77      -21.00     23.24 o 
  -1 -11   8     1857.99     1914.46     73.70 o 
   0 -11   8      926.08      935.29     56.94 o 
   1 -11   8     1389.12     1332.24     65.85 o 
   2 -11   8      172.46      171.49     45.88 o 
   3 -11   8     1871.66     1965.83    105.18 o 
   4 -11   8      861.95      866.58     83.85 o 
   5 -11   8      152.64      100.94     51.42 o 
   6 -11   8     1044.34      993.38     92.72 o 
   7 -11   8      312.15      266.89    123.71 o 
 -13 -10   8      294.08      318.87     65.51 o 
 -12 -10   8      159.83       94.52     49.66 o 
 -11 -10   8        3.86      -42.84     42.84 o 
 -10 -10   8       64.57       17.58     37.26 o 
  -9 -10   8     1416.56     1485.24     88.50 o 
  -8 -10   8       11.68       11.32     70.07 o 
  -7 -10   8      977.96      803.32    101.12 o 
  -6 -10   8      306.97      259.95     44.24 o 
  -5 -10   8     1119.29     1056.65     68.32 o 
  -4 -10   8     2776.34     2875.91     88.50 o 
  -3 -10   8      739.41      750.78     52.20 o 
  -2 -10   8      919.18      898.33     53.26 o 
  -1 -10   8      191.73      139.00     30.84 o 
   0 -10   8     1562.77     1574.47     67.13 o 
   1 -10   8      114.59       66.82     31.48 o 
   2 -10   8      347.63      299.11     51.94 o 
   3 -10   8      331.03      301.18     55.00 o 
   4 -10   8     1640.91     1798.51    104.58 o 
   5 -10   8      135.54      160.42     53.02 o 
   6 -10   8      256.85      275.83     63.99 o 
   7 -10   8      397.13      470.75     75.69 o 
 -13  -9   8       66.49      -42.17     42.17 o 
 -12  -9   8      734.25      632.58     74.52 o 
 -11  -9   8      740.23      891.32     89.50 o 
 -10  -9   8       18.97       61.97     37.36 o 
  -9  -9   8       98.22      136.64     85.68 o 
  -8  -9   8      125.00       67.36     35.27 o 
  -7  -9   8      740.99      673.42     60.00 o 
  -6  -9   8      383.62      375.54     47.77 o 
  -5  -9   8      928.97     1008.76     64.85 o 
  -4  -9   8     1175.93     1231.88     58.41 o 
  -3  -9   8      385.49      422.88     43.57 o 
  -2  -9   8      453.89      452.12     41.53 o 
  -1  -9   8     2946.59     2920.68    123.62 o 
   0  -9   8      140.76      197.32     31.81 o 
   1  -9   8      316.70      346.01     44.86 o 
   2  -9   8      465.17      474.64     58.19 o 
   3  -9   8      167.36      177.30     50.81 o 
   4  -9   8      437.16      318.65     80.87 o 
   5  -9   8       48.16       41.88     40.82 o 
   6  -9   8      778.88      756.80    163.56 o 
   7  -9   8      213.66      209.63     59.14 o 
 -14  -8   8      565.05      672.78     63.99 o 
 -13  -8   8      359.97      425.98     51.31 o 
 -12  -8   8      773.27      854.86     63.73 o 
 -11  -8   8     1659.58     1568.07     74.19 o 
 -10  -8   8     1153.74     1203.23     64.96 o 
  -9  -8   8     2270.81     2338.88     91.13 o 
  -8  -8   8      155.33      116.56     29.57 o 
  -7  -8   8     2168.09     2159.49     71.28 o 
  -6  -8   8     2496.58     2286.30     70.33 o 
  -5  -8   8     2791.41     2652.43     90.81 o 
  -4  -8   8     2247.33     2215.78     73.83 o 
  -3  -8   8     2562.17     2444.70     76.37 o 
  -2  -8   8     5622.22     5318.82    115.70 o 
  -1  -8   8      122.28      127.25     27.84 o 
   0  -8   8     1366.06     1340.38     59.62 o 
   1  -8   8      213.91      199.44     31.36 o 
   2  -8   8     1275.83     1080.34     76.88 o 
   3  -8   8     1003.45     1045.59    121.88 o 
   4  -8   8      497.26      443.07     60.73 o 
   5  -8   8      611.59      603.72     73.94 o 
   6  -8   8      233.30      310.40     60.52 o 
   7  -8   8     1361.40     1505.86    157.58 o 
   8  -8   8      219.14      305.18     67.59 o 
 -14  -7   8      193.70      312.03     70.18 o 
 -13  -7   8      191.93      265.04     46.67 o 
 -12  -7   8      261.93      278.75     43.69 o 
 -11  -7   8       48.92       64.43     31.26 o 
 -10  -7   8     1185.25     1206.22     83.22 o 
  -9  -7   8      144.70      140.11     32.09 o 
  -8  -7   8     3192.64     2987.59     86.70 o 
  -7  -7   8      168.41      176.44     32.15 o 
  -6  -7   8     7732.22     7538.04    180.22 o 
  -5  -7   8     3975.63     3856.00     77.49 o 
  -4  -7   8     5260.68     5071.70     89.63 o 
  -3  -7   8     5498.35     5324.45     90.48 o 
  -2  -7   8     1709.24     1704.42     49.09 o 
  -1  -7   8     1960.57     2002.90     65.81 o 
   0  -7   8     2944.02     3002.78     66.81 o 
   1  -7   8     1843.28     1808.53     53.00 o 
   2  -7   8       61.69       57.03     36.38 o 
   3  -7   8      864.12      902.22     53.80 o 
   4  -7   8      459.20      457.10     59.36 o 
   5  -7   8       27.33       46.26     82.69 o 
   6  -7   8      153.64       97.81    166.71 o 
   7  -7   8      370.40      451.48     69.78 o 
   8  -7   8      547.47      444.08     75.85 o 
 -14  -6   8       23.48       29.52     34.44 o 
 -13  -6   8      497.09      453.73     52.21 o 
 -12  -6   8      449.21      489.73     50.97 o 
 -11  -6   8       78.89       58.15     48.44 o 
 -10  -6   8       72.72       52.88     41.35 o 
  -9  -6   8      675.19      652.64     48.33 o 
  -8  -6   8     1724.73     1636.92     63.69 o 
  -7  -6   8      133.80      162.46     27.29 o 
  -6  -6   8      643.00      687.62     35.97 o 
  -5  -6   8      230.75      218.82     23.26 o 
  -4  -6   8     1812.60     1703.75     49.16 o 
  -3  -6   8      316.18      324.91     38.73 o 
  -2  -6   8     1201.21     1174.54     41.20 o 
  -1  -6   8     1467.87     1496.31     46.58 o 
   0  -6   8      412.91      405.20     29.57 o 
   1  -6   8       54.22       29.62     21.81 o 
   2  -6   8      332.75      383.93     40.46 o 
   3  -6   8      238.81      296.00     53.49 o 
   4  -6   8      614.19      720.98     52.21 o 
   5  -6   8     1639.99     1732.76    104.11 o 
   6  -6   8       43.11       64.05     43.67 o 
   7  -6   8      236.12      236.82     65.09 o 
   8  -6   8       19.41       21.07     65.42 o 
 -14  -5   8      313.40      386.98     63.21 o 
 -13  -5   8     1014.46     1090.58    145.82 o 
 -12  -5   8      544.66      466.90     48.57 o 
 -11  -5   8      100.25      114.76     32.95 o 
 -10  -5   8     3924.94     3828.19    103.91 o 
  -9  -5   8      664.37      589.88     44.93 o 
  -8  -5   8     1660.46     1562.99     79.65 o 
  -7  -5   8      166.95      172.09     27.39 o 
  -6  -5   8      796.92      831.45     38.60 o 
  -5  -5   8     2456.48     2339.51     57.28 o 
  -4  -5   8     1182.48     1141.21     43.62 o 
  -3  -5   8      438.13      404.89     29.46 o 
  -2  -5   8      405.89      406.07     28.76 o 
  -1  -5   8        3.99       25.92     15.75 o 
   0  -5   8     1131.71     1082.81     40.90 o 
   1  -5   8      870.13      907.55     39.24 o 
   2  -5   8     1478.27     1494.01     61.22 o 
   3  -5   8     2199.06     2107.96     75.84 o 
   4  -5   8      528.20      563.36     48.27 o 
   5  -5   8       67.87       19.93     40.77 o 
   6  -5   8      847.37      715.98     74.29 o 
   7  -5   8      475.58      591.45    205.90 o 
   8  -5   8      371.62      422.18     56.67 o 
 -14  -4   8      466.92      361.38     61.76 o 
 -13  -4   8      330.27      367.52     50.36 o 
 -12  -4   8      307.25      298.46     36.81 o 
 -11  -4   8     1399.84     1367.83     57.99 o 
 -10  -4   8      155.59      197.03     28.69 o 
  -9  -4   8      922.50      974.66     45.49 o 
  -8  -4   8     1747.87     1738.19     52.19 o 
  -7  -4   8     1351.48     1285.42     61.55 o 
  -6  -4   8     1114.15     1059.37     40.26 o 
  -5  -4   8     3698.74     3652.65     71.69 o 
  -4  -4   8     3237.47     3149.71     65.24 o 
  -3  -4   8      107.96      107.12     18.37 o 
  -2  -4   8     6143.69     6106.04     95.13 o 
  -1  -4   8        9.62      -13.67     13.67 o 
   0  -4   8     1857.38     1852.25     50.14 o 
   1  -4   8      490.84      557.89     32.42 o 
   2  -4   8      934.43      953.96     56.17 o 
   3  -4   8      394.75      428.90     40.75 o 
   4  -4   8       44.82       15.39     25.72 o 
   5  -4   8     1561.21     1627.68     95.35 o 
   6  -4   8      678.26      701.86     74.26 o 
   7  -4   8     1101.33     1254.01     74.20 o 
   8  -4   8       24.01       57.25     39.30 o 
   9  -4   8       30.57        9.37     39.78 o 
 -15  -3   8      133.89      210.65     57.97 o 
 -14  -3   8       22.02       13.14     35.20 o 
 -13  -3   8      270.73      285.92     57.47 o 
 -12  -3   8      300.53      322.25     37.55 o 
 -11  -3   8      710.57      721.13     48.56 o 
 -10  -3   8      654.13      613.77     41.04 o 
  -9  -3   8      881.80      916.78     61.36 o 
  -8  -3   8     3580.41     3393.65     88.06 o 
  -7  -3   8      286.54      274.58     25.52 o 
  -6  -3   8     1090.50      969.12     53.24 o 
  -5  -3   8     1320.22     1301.39     42.17 o 
  -4  -3   8      777.64      756.14     33.71 o 
  -3  -3   8     2320.23     2337.70     54.41 o 
  -2  -3   8      943.55      883.91     36.33 o 
  -1  -3   8     2555.85     2688.85     61.60 o 
   0  -3   8     2987.22     2946.11     62.78 o 
   1  -3   8      415.87      403.46     28.99 o 
   2  -3   8       10.18       23.94     22.20 o 
   3  -3   8     1010.45     1004.92     67.78 o 
   4  -3   8      594.46      642.81     50.74 o 
   5  -3   8      383.86      377.46     54.66 o 
   6  -3   8      397.85      421.84     51.68 o 
   7  -3   8      170.39      229.30     42.78 o 
   8  -3   8     1723.20     1954.96     92.60 o 
   9  -3   8      613.17      681.74     69.70 o 
 -15  -2   8      100.55       85.00     48.27 o 
 -14  -2   8      429.38      382.99     50.47 o 
 -13  -2   8       74.41       80.96     35.25 o 
 -12  -2   8      935.13      980.38     53.73 o 
 -11  -2   8     1374.78     1420.23     87.14 o 
 -10  -2   8      599.45      671.57     69.43 o 
  -9  -2   8     1688.40     1721.19     67.17 o 
  -8  -2   8     3612.58     3546.78     97.29 o 
  -7  -2   8      437.40      485.99     37.23 o 
  -6  -2   8     1396.13     1451.52     44.10 o 
  -5  -2   8      388.35      379.05     27.38 o 
  -4  -2   8      208.59      225.54     21.43 o 
  -3  -2   8      378.30      372.84     27.84 o 
  -2  -2   8     2466.96     2418.89     55.56 o 
  -1  -2   8     1394.31     1371.31     46.35 o 
   0  -2   8     1690.97     1612.37     46.00 o 
   1  -2   8     1818.91     1772.90     62.05 o 
   2  -2   8     2871.59     2891.87     82.45 o 
   3  -2   8     3413.47     3387.62    117.44 o 
   4  -2   8      273.81      267.69     36.66 o 
   5  -2   8      153.51      183.37     47.54 o 
   6  -2   8       50.62       61.16     31.89 o 
   7  -2   8     1335.86     1439.43     88.25 o 
   8  -2   8      116.73       84.82     39.90 o 
   9  -2   8      127.96      164.64     75.55 o 
 -15  -1   8      125.18      108.23     50.21 o 
 -14  -1   8       70.25       45.85     35.38 o 
 -13  -1   8      199.22      149.43     39.41 o 
 -12  -1   8      687.17      763.64     57.01 o 
 -11  -1   8      885.03      869.17     49.09 o 
 -10  -1   8       38.24       48.78     28.70 o 
  -9  -1   8      261.63      230.38     32.84 o 
  -8  -1   8      670.80      704.83     45.30 o 
  -7  -1   8     1647.08     1566.71     62.83 o 
  -6  -1   8     2631.54     2558.83     57.24 o 
  -5  -1   8     1463.13     1374.97     42.04 o 
  -4  -1   8       88.94       91.09     16.86 o 
  -3  -1   8     2429.09     2315.82     63.51 o 
  -2  -1   8     2442.69     2436.25     54.45 o 
  -1  -1   8     2752.36     2802.08     64.76 o 
   0  -1   8       59.76       72.93     16.70 o 
   1  -1   8     3720.71     3699.18     98.46 o 
   2  -1   8      143.71      214.53     29.30 o 
   3  -1   8      865.59      877.96     62.52 o 
   4  -1   8      746.23      793.41     54.14 o 
   5  -1   8      234.23      227.32     54.52 o 
   6  -1   8     1034.43      966.54     63.96 o 
   7  -1   8      180.61      193.95     42.33 o 
   8  -1   8      123.24      102.08     39.78 o 
   9  -1   8      234.05      198.91     57.69 o 
 -15   0   8       98.55      153.89     51.18 o 
 -14   0   8      747.21      875.08     67.74 o 
 -13   0   8      432.38      584.79     55.27 o 
 -12   0   8      457.85      541.81     72.68 o 
 -11   0   8       30.20       56.42     30.02 o 
 -10   0   8        0.11        3.43     24.97 o 
  -9   0   8     3355.07     3288.63     89.75 o 
  -8   0   8     4536.79     4305.26    109.11 o 
  -7   0   8     2909.16     2765.61     74.25 o 
  -6   0   8      346.50      380.89     27.10 o 
  -5   0   8     4637.02     4531.74     77.32 o 
  -4   0   8    11719.35    11127.13    142.35 o 
  -3   0   8     2706.68     2695.57    111.49 o 
  -2   0   8      213.31      215.63     22.03 o 
  -1   0   8      368.29      370.51     24.79 o 
   0   0   8     5028.52     5030.20     82.75 o 
   1   0   8        1.04       20.02     19.82 o 
   2   0   8     4010.48     3977.76     96.84 o 
   3   0   8      251.32      237.92     32.93 o 
   4   0   8       45.76       47.78     26.90 o 
   5   0   8      282.25      283.08     40.07 o 
   6   0   8      108.63      139.96     38.63 o 
   7   0   8      105.87       96.19     36.68 o 
   8   0   8      125.70       57.50     47.53 o 
   9   0   8     1501.22     1589.52     88.36 o 
 -15   1   8      134.87      160.35     54.59 o 
 -14   1   8       65.55       90.50     39.49 o 
 -13   1   8      191.61      174.87     40.22 o 
 -12   1   8      708.74      681.29    110.64 o 
 -11   1   8      906.21      887.54     70.82 o 
 -10   1   8       36.16       52.83     27.24 o 
  -9   1   8      273.31      306.04     57.10 o 
  -8   1   8      652.41      641.98     43.83 o 
  -7   1   8     1674.10     1571.17     56.23 o 
  -6   1   8     2582.90     2519.83     55.21 o 
  -5   1   8     1435.72     1351.79     41.02 o 
  -4   1   8       82.93       86.39     16.51 o 
  -3   1   8     2429.71     2383.02     52.16 o 
  -2   1   8     2439.32     2405.22     53.01 o 
  -1   1   8     2762.05     2783.22     57.84 o 
   0   1   8       59.76       59.09     16.52 o 
   1   1   8     3651.49     3536.32    120.66 o 
   2   1   8      126.94      115.59     26.17 o 
   3   1   8      845.20      720.92     47.52 o 
   4   1   8      784.92      700.49     51.07 o 
   5   1   8      239.00      278.02     39.14 o 
   6   1   8     1012.94     1115.54     66.22 o 
   7   1   8      172.07      276.34     77.66 o 
   8   1   8      133.44      156.77     43.74 o 
   9   1   8      243.73      234.91     48.43 o 
 -15   2   8      107.67      126.83     52.78 o 
 -14   2   8      425.90      440.43     55.22 o 
 -13   2   8       72.73      150.22     41.08 o 
 -12   2   8      930.14      842.76     74.82 o 
 -11   2   8     1382.22     1364.05     90.33 o 
 -10   2   8      591.78      627.10     67.08 o 
  -9   2   8     1702.01     1753.10     65.94 o 
  -8   2   8     3562.87     3521.31    106.51 o 
  -7   2   8      431.95      394.80     34.52 o 
  -6   2   8     1427.94     1421.23     62.41 o 
  -5   2   8      377.50      348.45     30.82 o 
  -4   2   8      201.32      225.92     19.90 o 
  -3   2   8      383.19      366.31     25.06 o 
  -2   2   8     2483.80     2576.16     54.01 o 
  -1   2   8     1391.90     1320.18     40.16 o 
   0   2   8     1633.21     1712.22     45.42 o 
   1   2   8     1833.56     1813.83     61.21 o 
   2   2   8     2838.96     2891.38    116.13 o 
   3   2   8     3469.36     3472.55     93.83 o 
   4   2   8      303.46      278.47     36.88 o 
   5   2   8      167.23      155.15     29.23 o 
   6   2   8       48.97       19.30     28.30 o 
   7   2   8     1344.53     1244.33     72.31 o 
   8   2   8      106.40       66.50     38.59 o 
   9   2   8      138.16      201.43     47.81 o 
 -15   3   8      133.20       90.51     52.36 o 
 -14   3   8       25.05       34.20     36.27 o 
 -13   3   8      262.80      185.28     48.22 o 
 -12   3   8      280.80      309.69     55.51 o 
 -11   3   8      726.75      890.61     72.27 o 
 -10   3   8      620.67      577.92     64.34 o 
  -9   3   8      875.13      813.51     66.18 o 
  -8   3   8     3570.16     3547.87    109.49 o 
  -7   3   8      292.75      285.16     30.78 o 
  -6   3   8     1136.87     1079.44     36.51 o 
  -5   3   8     1284.06     1283.27     63.46 o 
  -4   3   8      784.38      754.71     30.66 o 
  -3   3   8     2293.63     2212.45     48.71 o 
  -2   3   8      946.55      972.20     33.83 o 
  -1   3   8     2533.10     2686.79     69.12 o 
   0   3   8     3048.05     2984.65     67.08 o 
   1   3   8      376.39      328.37     38.61 o 
   2   3   8        9.14       35.86     21.56 o 
   3   3   8      951.27     1015.26     94.80 o 
   4   3   8      610.02      633.49     48.35 o 
   5   3   8      366.95      391.09     36.44 o 
   6   3   8      399.76      462.28     48.96 o 
   7   3   8      170.88      240.42     43.47 o 
   8   3   8     1697.11     1829.63    122.63 o 
   9   3   8      607.71      518.18     59.29 o 
 -14   4   8      461.26      474.23     56.82 o 
 -13   4   8      316.91      265.33     63.60 o 
 -12   4   8      312.32      334.71     57.42 o 
 -11   4   8     1346.43     1302.04    145.79 o 
 -10   4   8      163.51      207.82     46.01 o 
  -9   4   8      925.86      845.46     68.29 o 
  -8   4   8     1681.43     1582.51     81.02 o 
  -7   4   8     1310.84     1320.54     53.96 o 
  -6   4   8     1152.95     1200.71     45.41 o 
  -5   4   8     3642.36     3521.05     83.37 o 
  -4   4   8     3271.44     3164.04     79.20 o 
  -3   4   8      110.52       72.60     22.40 o 
  -2   4   8     6104.54     5835.98    177.62 o 
  -1   4   8       10.67      -10.29     17.11 o 
   0   4   8     1821.00     1808.73     47.10 o 
   1   4   8      531.96      514.52     50.59 o 
   2   4   8      937.91      981.70     61.05 o 
   3   4   8      378.86      318.20     35.83 o 
   4   4   8       48.47       85.03     27.46 o 
   5   4   8     1564.88     1600.77     61.48 o 
   6   4   8      661.74      581.39     55.95 o 
   7   4   8     1051.12     1035.42     68.15 o 
   8   4   8       24.21       -8.82     45.37 o 
   9   4   8       24.06       84.01     51.64 o 
 -14   5   8      315.99      311.09     57.24 o 
 -13   5   8     1050.34     1138.37     89.42 o 
 -12   5   8      558.84      594.83     79.70 o 
 -11   5   8       99.65      125.70     62.27 o 
 -10   5   8     4001.85     4152.07    137.71 o 
  -9   5   8      664.62      710.39     63.12 o 
  -8   5   8     1757.50     1714.09     84.74 o 
  -7   5   8      166.42      215.20     30.21 o 
  -6   5   8      862.29      785.99     58.57 o 
  -5   5   8     2415.89     2353.64     89.22 o 
  -4   5   8     1184.03     1153.51     51.04 o 
  -3   5   8      452.43      418.92     37.59 o 
  -2   5   8      414.88      387.35     34.28 o 
  -1   5   8        0.78        8.21     20.70 o 
   0   5   8     1064.29     1071.40     63.65 o 
   1   5   8      906.11      846.72     62.87 o 
   2   5   8     1496.16     1407.81    116.40 o 
   3   5   8     2228.96     2198.33    102.02 o 
   4   5   8      573.41      621.72     66.63 o 
   5   5   8       62.82       62.83     30.40 o 
   6   5   8      877.06      799.84     61.19 o 
   7   5   8      477.33      512.27     53.91 o 
   8   5   8      363.08      353.64     64.22 o 
 -14   6   8       22.48       16.27     44.27 o 
 -13   6   8      512.77      457.28     96.64 o 
 -12   6   8      443.85      385.25     60.69 o 
 -11   6   8       68.55       42.63     40.30 o 
 -10   6   8       65.52       23.73     61.27 o 
  -9   6   8      639.02      654.32     67.28 o 
  -8   6   8     1738.13     1652.85     84.71 o 
  -7   6   8      131.62      131.87     29.11 o 
  -6   6   8      658.24      690.70     57.05 o 
  -5   6   8      209.22      265.31     39.22 o 
  -4   6   8     1795.20     1842.60     83.78 o 
  -3   6   8      321.96      305.35     32.42 o 
  -2   6   8     1232.23     1196.70     53.87 o 
  -1   6   8     1464.43     1523.38     68.82 o 
   0   6   8      364.37      393.97     37.89 o 
   1   6   8       45.80       45.93     37.53 o 
   2   6   8      331.92      455.61    104.94 o 
   3   6   8      209.41      245.17     48.03 o 
   4   6   8      596.64      730.80     69.27 o 
   5   6   8     1660.98     1667.62     75.74 o 
   6   6   8       45.79       71.38     33.23 o 
   7   6   8      252.52      269.30     45.97 o 
   8   6   8       21.20       19.82     35.65 o 
 -14   7   8      191.04      185.01     62.42 o 
 -13   7   8      193.55      352.40     63.40 o 
 -12   7   8      258.92      227.67     57.69 o 
 -11   7   8       43.60        5.75     39.33 o 
 -10   7   8     1198.42     1074.46    131.68 o 
  -9   7   8      140.67      149.51     43.82 o 
  -8   7   8     3193.86     3137.37    115.04 o 
  -7   7   8      165.32      141.22     30.43 o 
  -6   7   8     7489.92     7328.04    174.45 o 
  -5   7   8     3871.95     3792.78    120.83 o 
  -4   7   8     5204.79     5161.14    109.00 o 
  -3   7   8     5384.76     5244.46    110.02 o 
  -2   7   8     1713.89     1678.06     61.09 o 
  -1   7   8     1913.64     1971.79     67.75 o 
   0   7   8     2992.64     2859.41     80.84 o 
   1   7   8     1799.20     1732.09     87.87 o 
   2   7   8       57.08        9.46     34.86 o 
   3   7   8      857.30      788.42     73.31 o 
   4   7   8      466.22      435.71     99.30 o 
   5   7   8       31.04       50.75     39.17 o 
   6   7   8      153.80      192.65     57.78 o 
   7   7   8      370.97      364.23     64.92 o 
   8   7   8      555.20      519.05    104.78 o 
 -14   8   8      586.86      568.88     77.48 o 
 -13   8   8      375.15      388.89     90.66 o 
 -12   8   8      816.76      779.21     77.65 o 
 -11   8   8     1690.66     1650.81     96.58 o 
 -10   8   8     1133.96     1204.68     86.80 o 
  -9   8   8     2275.58     2337.72    104.92 o 
  -8   8   8      170.26      198.16     67.75 o 
  -7   8   8     2207.36     2277.71     78.28 o 
  -6   8   8     2382.24     2404.40     86.97 o 
  -5   8   8     2866.78     2944.60     82.21 o 
  -4   8   8     2240.09     2302.86    148.86 o 
  -3   8   8     2535.01     2402.01     75.94 o 
  -2   8   8     5559.94     5283.84    148.14 o 
  -1   8   8      129.02      156.87     31.00 o 
   0   8   8     1366.60     1341.63     60.00 o 
   1   8   8      205.20      178.48     62.93 o 
   2   8   8     1308.17     1322.28     84.33 o 
   3   8   8     1020.71      982.18     78.56 o 
   4   8   8      502.28      440.75     61.20 o 
   5   8   8      630.66      643.01     73.81 o 
   6   8   8      238.41      217.48     54.46 o 
   7   8   8     1401.17     1485.61    172.36 o 
   8   8   8      215.39      338.22     68.77 o 
 -13   9   8       73.22       37.78     56.46 o 
 -12   9   8      702.48      755.66     75.97 o 
 -11   9   8      757.21      847.91     80.99 o 
 -10   9   8       14.67      -16.62     38.94 o 
  -9   9   8       93.87      100.41     79.21 o 
  -8   9   8      140.06      112.52     31.01 o 
  -7   9   8      766.96      808.28     53.65 o 
  -6   9   8      395.77      362.75     39.10 o 
  -5   9   8      983.92     1007.29     53.68 o 
  -4   9   8     1205.53     1264.95     60.25 o 
  -3   9   8      400.80      459.57     42.31 o 
  -2   9   8      425.19      437.96     40.33 o 
  -1   9   8     3053.59     2926.68     85.72 o 
   0   9   8      155.86      135.93     30.95 o 
   1   9   8      328.54      354.92     51.08 o 
   2   9   8      476.67      443.33     57.92 o 
   3   9   8      158.20      213.25     60.61 o 
   4   9   8      408.48      357.04     59.62 o 
   5   9   8       37.30      -12.00     40.38 o 
   6   9   8      788.55      875.12     83.86 o 
   7   9   8      218.60      270.63     75.22 o 
 -13  10   8      272.84      322.94     69.45 o 
 -12  10   8      142.64      166.44     55.91 o 
 -11  10   8        4.99       41.54     46.11 o 
 -10  10   8       63.91      138.02     47.12 o 
  -9  10   8     1399.03     1470.53     90.59 o 
  -8  10   8       14.09        6.75     26.71 o 
  -7  10   8      978.79      997.10    100.63 o 
  -6  10   8      300.62      285.08     38.38 o 
  -5  10   8     1133.48     1079.01     64.14 o 
  -4  10   8     2847.52     3001.18     88.44 o 
  -3  10   8      769.25      765.65     52.55 o 
  -2  10   8      876.23      877.41     53.62 o 
  -1  10   8      191.37      220.33     34.80 o 
   0  10   8     1498.05     1527.19     66.68 o 
   1  10   8      120.16      117.56     42.31 o 
   2  10   8      359.01      366.89     54.46 o 
   3  10   8      346.69      346.20     86.84 o 
   4  10   8     1607.69     1764.08    105.10 o 
   5  10   8      149.15      197.42     52.85 o 
   6  10   8      252.69      341.02     65.88 o 
   7  10   8      382.04      397.68     71.81 o 
 -13  11   8      392.47      432.54     73.00 o 
 -12  11   8      781.25      778.89     84.32 o 
 -11  11   8       68.30      106.57     89.83 o 
 -10  11   8      766.96      850.63     78.75 o 
  -9  11   8       14.36       -4.31     67.25 o 
  -8  11   8      537.28      497.65     61.02 o 
  -7  11   8     1717.55     1637.91     73.98 o 
  -6  11   8     1645.37     1639.59     70.85 o 
  -5  11   8      187.50      213.59     41.56 o 
  -4  11   8      250.64      193.94     36.39 o 
  -3  11   8      790.31      674.23     58.49 o 
  -2  11   8        8.79        0.75     27.90 o 
  -1  11   8     1810.04     1900.26     75.23 o 
   0  11   8      915.50      956.95     57.73 o 
   1  11   8     1396.39     1242.27    102.45 o 
   2  11   8      183.64      216.38     51.41 o 
   3  11   8     1895.45     1714.24    102.40 o 
   4  11   8      868.26      910.52     85.11 o 
   5  11   8      155.80      120.63    168.71 o 
   6  11   8     1059.52     1200.51    100.98 o 
   7  11   8      315.35      297.42    120.55 o 
 -12  12   8       77.29       63.23     77.21 o 
 -11  12   8      335.06      350.28     63.99 o 
 -10  12   8      107.83      120.79     47.88 o 
  -9  12   8      771.17      914.26     78.75 o 
  -8  12   8      150.22      168.31     38.62 o 
  -7  12   8      950.66     1023.28     64.27 o 
  -6  12   8     1095.68     1049.71     61.19 o 
  -5  12   8      105.57       14.74     51.24 o 
  -4  12   8      895.45      850.67     54.02 o 
  -3  12   8     1330.06     1295.34     66.69 o 
  -2  12   8      544.58      570.09     50.00 o 
  -1  12   8        7.10       -8.05     29.13 o 
   0  12   8      394.55      448.44     58.11 o 
   1  12   8      158.46      217.08     76.88 o 
   2  12   8     1419.40     1327.10     92.37 o 
   3  12   8      619.71      575.66     69.91 o 
   4  12   8      461.19      427.68     65.67 o 
   5  12   8      391.07      551.54     73.65 o 
   6  12   8       67.56       73.45     52.43 o 
 -12  13   8      198.79      233.05     63.11 o 
 -11  13   8      202.57      266.86     62.93 o 
 -10  13   8       49.11      -47.60    109.92 o 
  -9  13   8       32.14       19.32     41.96 o 
  -8  13   8      361.00      317.33     45.79 o 
  -7  13   8      150.03      186.82     39.85 o 
  -6  13   8      281.21      284.84     41.53 o 
  -5  13   8      596.33      577.25     51.02 o 
  -4  13   8      100.84       68.88     33.90 o 
  -3  13   8      981.08      932.91     56.81 o 
  -2  13   8       65.04        9.18     30.81 o 
  -1  13   8      345.96      306.87     89.39 o 
   0  13   8      969.39     1088.17     63.13 o 
   1  13   8       47.37      -13.62     33.69 o 
   2  13   8       33.57      -41.43     55.63 o 
   3  13   8      496.04      464.73     65.85 o 
   4  13   8      595.57      437.78     68.78 o 
   5  13   8       14.41       50.48     48.59 o 
   6  13   8      162.40      204.14    120.05 o 
 -11  14   8      200.27      216.16     59.92 o 
 -10  14   8      274.54      327.66     62.44 o 
  -9  14   8     1237.15     1171.21    110.09 o 
  -8  14   8      135.58       81.09     37.04 o 
  -7  14   8     1114.16     1129.53     68.03 o 
  -6  14   8      605.32      626.73     56.06 o 
  -5  14   8     1413.91     1437.04     73.03 o 
  -4  14   8      121.54       52.45     56.28 o 
  -3  14   8       96.32       47.27     43.14 o 
  -2  14   8     2245.39     2070.88     84.73 o 
  -1  14   8      183.34      165.21     38.86 o 
   0  14   8     1102.24     1217.51    121.22 o 
   1  14   8      398.32      298.56     57.68 o 
   2  14   8      109.59      143.38     52.83 o 
   3  14   8      266.90      226.14     88.17 o 
   4  14   8      142.20      145.98     55.21 o 
   5  14   8      491.28      504.85     74.89 o 
 -10  15   8      710.78      991.97    135.50 o 
  -9  15   8       86.96       90.66     86.01 o 
  -8  15   8      369.32      371.34     64.67 o 
  -7  15   8       45.47       63.90     36.66 o 
  -6  15   8      536.39      482.79     53.06 o 
  -5  15   8       88.74      103.96     36.56 o 
  -4  15   8      296.27      355.52     90.40 o 
  -3  15   8      923.19      891.93     66.82 o 
  -2  15   8      440.39      427.96     43.46 o 
  -1  15   8      654.05      649.19     67.80 o 
   0  15   8      425.40      399.65     63.61 o 
   1  15   8      793.26      849.73     83.40 o 
   2  15   8      270.08      209.83     59.13 o 
   3  15   8      299.69      329.75     64.74 o 
   4  15   8      192.29      311.92     64.86 o 
 -10  16   8       59.63       50.81     89.67 o 
  -9  16   8       78.74      -47.82     71.73 o 
  -8  16   8      205.96      201.35     60.23 o 
  -7  16   8      205.52      206.94     57.84 o 
  -6  16   8      151.18      137.05     52.44 o 
  -5  16   8       79.81      115.66     48.47 o 
  -4  16   8       36.65      -35.95     70.63 o 
  -3  16   8      543.06      449.05     59.05 o 
  -2  16   8     1093.47     1117.50    147.00 o 
  -1  16   8      174.74       81.56     63.59 o 
   0  16   8      193.38      -45.17    115.90 o 
   1  16   8      583.62      300.22    141.81 o 
   2  16   8      103.41      188.30    114.91 o 
   3  16   8      479.35      461.61    132.84 o 
   4  16   8       14.75      197.60    106.60 o 
  -9  17   8      228.98      208.89     99.30 o 
  -8  17   8      298.93      349.28     68.85 o 
  -7  17   8       95.88       74.78     53.70 o 
  -6  17   8      310.36      268.59     63.84 o 
  -5  17   8      730.89      724.96     80.53 o 
  -4  17   8      277.13      206.55    152.09 o 
  -3  17   8      509.44      524.13    153.48 o 
  -2  17   8      181.69       78.78     76.61 o 
  -1  17   8      404.44      443.11     60.58 o 
   0  17   8       58.15      -34.95    102.62 o 
   1  17   8      261.05      268.90     78.61 o 
   2  17   8      192.26       56.79    125.86 o 
   3  17   8      340.54      149.78    111.58 o 
  -7  18   8      269.38      341.01     72.67 o 
  -6  18   8      284.03      255.00     67.61 o 
  -5  18   8       84.07      100.65     61.60 o 
  -4  18   8      641.93      667.58    107.60 o 
  -3  18   8       60.81       30.11     99.28 o 
  -2  18   8      851.81      912.36    146.75 o 
  -1  18   8      181.00      166.06     94.48 o 
   0  18   8      370.78      365.58    149.11 o 
   1  18   8       26.01      -55.75     86.51 o 
   2  18   8      673.56      687.21    142.47 o 
  -6  19   8      690.01      879.77     98.10 o 
  -5  19   8       88.21       14.96     50.23 o 
  -4  19   8      200.21      164.59     62.26 o 
  -3  19   8      205.10      105.47     99.21 o 
  -2  19   8       36.04      -77.89     77.89 o 
  -1  19   8      442.80      283.90    106.07 o 
   0  19   8      241.98      115.85     93.65 o 
  -7 -18   9      274.24      232.54     59.57 o 
  -6 -18   9      663.15      577.73     79.54 o 
  -5 -18   9      808.92      768.66     82.88 o 
  -4 -18   9       55.29      112.54     50.50 o 
  -3 -18   9      356.93      361.74     74.22 o 
  -2 -18   9      176.69      281.29     60.66 o 
  -1 -18   9     1036.92     1232.86     95.39 o 
   0 -18   9      273.96      302.28     61.38 o 
  -8 -17   9       55.91       16.02     72.40 o 
  -7 -17   9      127.04      121.50     71.73 o 
  -6 -17   9       61.34       29.25     41.36 o 
  -5 -17   9      152.91      203.27     60.11 o 
  -4 -17   9       45.20       71.83     57.45 o 
  -3 -17   9      229.53      358.12    107.27 o 
  -2 -17   9       37.88       26.74     58.28 o 
  -1 -17   9       12.84       21.22     40.04 o 
   0 -17   9      200.14      177.59     53.30 o 
   1 -17   9       51.16       96.12     53.49 o 
  -9 -16   9       62.79       74.27     75.39 o 
  -8 -16   9      192.28      154.76     52.37 o 
  -7 -16   9      807.13      862.97     84.86 o 
  -6 -16   9      729.74      788.44     80.10 o 
  -5 -16   9      168.03      159.38     52.25 o 
  -4 -16   9      122.10      126.76     46.32 o 
  -3 -16   9      759.60      770.18     77.48 o 
  -2 -16   9      174.72      118.67     75.05 o 
  -1 -16   9      481.30      537.07     56.95 o 
   0 -16   9       88.70      120.20     39.79 o 
   1 -16   9      317.10      278.02    124.37 o 
   2 -16   9      747.10      922.18     94.32 o 
   3 -16   9      245.55      178.37     62.00 o 
 -10 -15   9       82.72       11.91     42.60 o 
  -9 -15   9      385.92      339.40     65.75 o 
  -8 -15   9        2.69      -20.04     49.65 o 
  -7 -15   9      221.13      214.37     53.30 o 
  -6 -15   9      169.13      220.86    105.77 o 
  -5 -15   9     1172.27     1054.85    136.82 o 
  -4 -15   9      666.92      733.03     70.90 o 
  -3 -15   9        1.04      -21.35     33.80 o 
  -2 -15   9       97.39      103.41     37.24 o 
  -1 -15   9      394.16      288.83     46.09 o 
   0 -15   9      145.33      150.22     44.51 o 
   1 -15   9      138.91      108.30     49.62 o 
   2 -15   9      251.42      236.08     67.58 o 
   3 -15   9      175.31      203.87     62.49 o 
 -11 -14   9       16.17        0.94     43.12 o 
 -10 -14   9      305.47      313.78     63.76 o 
  -9 -14   9       70.37       94.36     47.56 o 
  -8 -14   9      473.51      529.72     66.56 o 
  -7 -14   9       90.51       84.38     44.84 o 
  -6 -14   9      375.06      466.77     60.81 o 
  -5 -14   9      118.39       90.14     52.80 o 
  -4 -14   9      720.46      838.83     71.10 o 
  -3 -14   9     1560.37     1526.06     74.69 o 
  -2 -14   9      195.25      160.90     38.99 o 
  -1 -14   9     1025.16     1129.20     67.02 o 
   0 -14   9      149.65       95.29     36.12 o 
   1 -14   9      622.41      594.65     77.71 o 
   2 -14   9        0.19        4.92     40.93 o 
   3 -14   9      814.09      888.66     86.35 o 
   4 -14   9      836.33      912.96    141.14 o 
 -11 -13   9      444.42      441.06     69.98 o 
 -10 -13   9      108.28      166.55     53.31 o 
  -9 -13   9      184.35      166.62     51.41 o 
  -8 -13   9      182.63      184.36     50.46 o 
  -7 -13   9      597.21      612.70     67.79 o 
  -6 -13   9      599.12      614.80    140.14 o 
  -5 -13   9      372.66      288.52     51.06 o 
  -4 -13   9      102.68       16.25     35.21 o 
  -3 -13   9      364.05      348.84     45.88 o 
  -2 -13   9      906.40      996.45     70.41 o 
  -1 -13   9      165.07      125.52     56.44 o 
   0 -13   9      542.13      568.50     70.23 o 
   1 -13   9      173.98      190.00     50.34 o 
   2 -13   9      326.29      405.24     65.59 o 
   3 -13   9      484.35      454.35     70.69 o 
   4 -13   9       96.60       72.25     52.21 o 
   5 -13   9      537.00      495.84     78.40 o 
 -12 -12   9      200.81      297.62     63.68 o 
 -11 -12   9       50.98       35.41     44.84 o 
 -10 -12   9      509.39      387.38    100.63 o 
  -9 -12   9      226.70      266.38     54.35 o 
  -8 -12   9      729.84      703.47     95.15 o 
  -7 -12   9      228.62      198.22     45.98 o 
  -6 -12   9      102.39      145.40     58.28 o 
  -5 -12   9      867.66      999.23     73.61 o 
  -4 -12   9      818.12      870.40     59.42 o 
  -3 -12   9      388.93      411.12     45.56 o 
  -2 -12   9      443.48      461.35     47.04 o 
  -1 -12   9      590.62      522.74     49.47 o 
   0 -12   9      312.75      304.42     41.90 o 
   1 -12   9      558.18      656.92     74.05 o 
   2 -12   9      231.84      308.95     81.03 o 
   3 -12   9      155.37      221.76     56.95 o 
   4 -12   9      615.66      626.46     77.69 o 
   5 -12   9       99.78      108.78     58.19 o 
 -12 -11   9        4.20       -0.17     45.66 o 
 -11 -11   9       50.96       90.38     48.49 o 
 -10 -11   9        1.71      -29.51     38.04 o 
  -9 -11   9     1055.65     1043.80    147.95 o 
  -8 -11   9      185.90      246.51     50.36 o 
  -7 -11   9     1032.95     1031.52     76.63 o 
  -6 -11   9      594.53      689.15    107.43 o 
  -5 -11   9      595.27      648.21     60.47 o 
  -4 -11   9     1832.24     1672.71     73.65 o 
  -3 -11   9       24.47       -3.41     26.51 o 
  -2 -11   9     4118.56     4076.30    111.88 o 
  -1 -11   9      346.99      377.86     41.91 o 
   0 -11   9     2043.41     2115.60    123.32 o 
   1 -11   9      157.98      175.32     47.80 o 
   2 -11   9      461.44      472.54    116.40 o 
   3 -11   9      666.65      648.26     72.91 o 
   4 -11   9     1174.33     1151.95     96.87 o 
   5 -11   9       54.97       28.66     43.54 o 
   6 -11   9      959.12     1110.83    103.02 o 
 -13 -10   9      105.30       73.33     93.49 o 
 -12 -10   9     1307.78     1361.43     96.58 o 
 -11 -10   9      424.14      435.24     76.05 o 
 -10 -10   9      485.76      441.01     66.59 o 
  -9 -10   9      473.66      533.66     63.64 o 
  -8 -10   9      938.70      975.53     74.72 o 
  -7 -10   9      729.62      705.77     68.09 o 
  -6 -10   9      160.71      115.99     37.77 o 
  -5 -10   9       32.91      -19.18     24.99 o 
  -4 -10   9     1153.31     1184.27     60.78 o 
  -3 -10   9      487.39      526.29     45.94 o 
  -2 -10   9      324.51      266.72     63.26 o 
  -1 -10   9      322.00      314.16     38.32 o 
   0 -10   9       15.06      -15.44     23.96 o 
   1 -10   9     1735.01     1785.04     99.27 o 
   2 -10   9      362.74      348.65     57.64 o 
   3 -10   9      164.89      312.15     57.45 o 
   4 -10   9      355.76      381.38     65.69 o 
   5 -10   9      369.43      427.44     69.83 o 
   6 -10   9     1438.50     1667.10    142.47 o 
 -13  -9   9      190.45      213.54     68.58 o 
 -12  -9   9       48.42       39.70     58.45 o 
 -11  -9   9      208.84      283.34     55.79 o 
 -10  -9   9       76.91       47.65     40.47 o 
  -9  -9   9      648.36      578.14     62.58 o 
  -8  -9   9       43.72       81.60     38.39 o 
  -7  -9   9     1288.68     1281.63     77.02 o 
  -6  -9   9      306.02      273.14     49.98 o 
  -5  -9   9     1210.28     1131.62     60.21 o 
  -4  -9   9     2261.28     2087.33     75.85 o 
  -3  -9   9      399.94      362.19     38.98 o 
  -2  -9   9     4001.29     3867.66    151.32 o 
  -1  -9   9      345.17      344.85     38.88 o 
   0  -9   9     1961.70     1854.22     77.70 o 
   1  -9   9      284.91      250.27     48.67 o 
   2  -9   9      808.78      810.05     71.74 o 
   3  -9   9      754.33      696.01     70.99 o 
   4  -9   9      497.67      479.17     79.04 o 
   5  -9   9      639.31      594.97     73.69 o 
   6  -9   9       57.47       61.70     60.44 o 
   7  -9   9      386.90      432.58     74.84 o 
 -14  -8   9       42.42       23.49     49.48 o 
 -13  -8   9      214.82      230.54     58.66 o 
 -12  -8   9       24.18        3.99     41.51 o 
 -11  -8   9      252.74      123.31     51.97 o 
 -10  -8   9      270.23      235.76     50.68 o 
  -9  -8   9      213.82      218.22     47.26 o 
  -8  -8   9     1048.20     1215.30    110.75 o 
  -7  -8   9      328.60      393.76    105.44 o 
  -6  -8   9     1228.86     1160.52     60.39 o 
  -5  -8   9     2474.26     2469.29     81.13 o 
  -4  -8   9     2518.31     2350.43     77.29 o 
  -3  -8   9     2280.77     2191.91    120.95 o 
  -2  -8   9       68.23       90.17     26.77 o 
  -1  -8   9     3617.68     3673.67     97.11 o 
   0  -8   9     1717.90     1783.82     68.53 o 
   1  -8   9      374.08      405.72     72.90 o 
   2  -8   9      174.00      223.16     48.81 o 
   3  -8   9     1352.13     1252.81     87.00 o 
   4  -8   9     1050.36     1068.22     87.72 o 
   5  -8   9      188.98      147.25     53.40 o 
   6  -8   9      347.10      395.74     68.65 o 
   7  -8   9       39.35       53.30     51.71 o 
 -14  -7   9      286.12      324.12     76.08 o 
 -13  -7   9       21.67       49.32     39.88 o 
 -12  -7   9      173.01      148.31     49.11 o 
 -11  -7   9     1076.59     1118.79     66.16 o 
 -10  -7   9       96.29      137.06     32.62 o 
  -9  -7   9      448.68      544.68     46.80 o 
  -8  -7   9      202.92      201.41     32.69 o 
  -7  -7   9     1417.04     1450.36     59.38 o 
  -6  -7   9      915.92      968.11     43.25 o 
  -5  -7   9      553.59      484.35     33.86 o 
  -4  -7   9     1622.50     1585.68     90.07 o 
  -3  -7   9     3919.54     3844.20     94.77 o 
  -2  -7   9      236.16      248.40     25.48 o 
  -1  -7   9     1484.39     1569.46     63.19 o 
   0  -7   9     3451.89     3285.19     93.40 o 
   1  -7   9      160.78      132.52     40.43 o 
   2  -7   9      962.07     1001.59    113.74 o 
   3  -7   9     1031.99     1025.98     81.26 o 
   4  -7   9        1.91        0.44     40.22 o 
   5  -7   9     1453.53     1334.84    109.59 o 
   6  -7   9       20.16       44.19     45.24 o 
   7  -7   9      250.83      278.97     66.55 o 
 -14  -6   9      309.96      270.61     66.37 o 
 -13  -6   9      431.00      440.99     51.20 o 
 -12  -6   9       64.71       32.39     32.95 o 
 -11  -6   9       79.45       94.45     34.27 o 
 -10  -6   9      624.23      716.09     57.63 o 
  -9  -6   9      182.48      194.12     40.43 o 
  -8  -6   9      281.47      234.04     34.73 o 
  -7  -6   9     3900.83     3741.14     94.34 o 
  -6  -6   9     2642.11     2400.73     63.05 o 
  -5  -6   9      133.78      157.09     23.04 o 
  -4  -6   9     1367.64     1237.59     55.89 o 
  -3  -6   9     1706.28     1660.87     50.35 o 
  -2  -6   9      194.71      228.72     24.56 o 
  -1  -6   9     1116.32     1128.29     43.80 o 
   0  -6   9      267.10      290.66     46.18 o 
   1  -6   9     1284.76     1286.33     62.83 o 
   2  -6   9     3300.09     3380.33     96.45 o 
   3  -6   9      500.55      531.08     60.26 o 
   4  -6   9      569.92      554.98     55.43 o 
   5  -6   9       11.74        5.01     30.77 o 
   6  -6   9      498.80      521.56     71.52 o 
   7  -6   9      101.98       85.71     84.52 o 
 -14  -5   9      155.21      139.73     43.04 o 
 -13  -5   9      264.73      289.12     45.68 o 
 -12  -5   9       62.70       20.47     30.79 o 
 -11  -5   9      387.69      342.26     42.78 o 
 -10  -5   9      454.25      510.14     64.20 o 
  -9  -5   9      625.91      617.42     72.63 o 
  -8  -5   9       10.77       18.24     23.86 o 
  -7  -5   9      211.89      184.37     24.77 o 
  -6  -5   9      859.61      815.99     39.55 o 
  -5  -5   9      462.95      451.15     32.37 o 
  -4  -5   9      797.99      799.59     37.56 o 
  -3  -5   9     1617.59     1622.42     49.86 o 
  -2  -5   9     3819.60     3700.74     75.92 o 
  -1  -5   9      981.27      931.21     40.27 o 
   0  -5   9     1537.24     1489.80     54.07 o 
   1  -5   9       26.93       20.38     22.40 o 
   2  -5   9      203.99      218.04     33.22 o 
   3  -5   9      328.38      344.15     39.94 o 
   4  -5   9       27.60       66.21     29.88 o 
   5  -5   9       24.73        9.12     29.69 o 
   6  -5   9      296.67      322.46     46.80 o 
   7  -5   9      546.49      524.81     57.43 o 
   8  -5   9      129.04      127.34     57.86 o 
 -14  -4   9      388.50      432.71     54.67 o 
 -13  -4   9      614.57      722.81     60.20 o 
 -12  -4   9      198.59      218.48     55.10 o 
 -11  -4   9       17.26       15.27     28.78 o 
 -10  -4   9     1121.36     1027.11     60.33 o 
  -9  -4   9      852.96      820.52     51.10 o 
  -8  -4   9     2986.92     2737.42     81.24 o 
  -7  -4   9     1026.02     1047.12     60.21 o 
  -6  -4   9     1602.13     1616.65     50.81 o 
  -5  -4   9      468.33      469.90     37.10 o 
  -4  -4   9     1103.45     1093.55     42.39 o 
  -3  -4   9     2593.57     2595.53     61.89 o 
  -2  -4   9      639.34      623.15     34.19 o 
  -1  -4   9      336.58      324.73     28.08 o 
   0  -4   9     3436.65     3416.24     72.06 o 
   1  -4   9     3846.35     3761.45     97.23 o 
   2  -4   9     2748.88     2836.40     86.37 o 
   3  -4   9     1709.92     1625.80     70.17 o 
   4  -4   9      780.23      741.45     56.19 o 
   5  -4   9      626.17      682.48     57.69 o 
   6  -4   9     1667.88     1692.92     83.37 o 
   7  -4   9      175.10      185.74     44.36 o 
   8  -4   9      752.03      747.06     86.39 o 
 -14  -3   9      683.35      807.19     81.36 o 
 -13  -3   9       53.29       99.74     37.26 o 
 -12  -3   9      455.94      503.65     56.09 o 
 -11  -3   9     3046.53     2880.96     95.49 o 
 -10  -3   9      137.71      125.62     32.59 o 
  -9  -3   9      474.01      358.33     58.63 o 
  -8  -3   9      178.88      239.30     32.08 o 
  -7  -3   9      717.39      698.88     44.66 o 
  -6  -3   9      897.14      933.59     39.66 o 
  -5  -3   9      590.01      628.02     34.45 o 
  -4  -3   9     3397.92     3354.22     71.03 o 
  -3  -3   9      525.46      479.26     35.41 o 
  -2  -3   9     1247.56     1250.35     49.56 o 
  -1  -3   9      284.73      305.23     25.68 o 
   0  -3   9     1527.75     1417.74     46.38 o 
   1  -3   9      650.61      683.84     47.81 o 
   2  -3   9     5368.69     5288.16    120.31 o 
   3  -3   9      548.19      585.66     49.98 o 
   4  -3   9      188.55      175.16     35.62 o 
   5  -3   9     3131.25     3323.53    106.50 o 
   6  -3   9      461.83      476.07     88.18 o 
   7  -3   9      485.49      529.42     69.73 o 
   8  -3   9        6.82      -29.89     62.60 o 
 -15  -2   9       91.48       79.71     49.83 o 
 -14  -2   9       61.80      139.60     41.56 o 
 -13  -2   9       79.83       86.58     30.64 o 
 -12  -2   9      102.65      203.26     33.76 o 
 -11  -2   9       94.47      130.77     28.69 o 
 -10  -2   9      291.49      311.65     32.25 o 
  -9  -2   9      432.86      434.85     42.00 o 
  -8  -2   9     1013.10     1004.54     71.53 o 
  -7  -2   9     1317.89     1216.71     76.22 o 
  -6  -2   9     1094.38     1092.14     41.45 o 
  -5  -2   9     1915.38     1882.86     75.88 o 
  -4  -2   9      966.12      984.12     39.36 o 
  -3  -2   9      924.54     1032.87     39.70 o 
  -2  -2   9        9.02        6.29     17.98 o 
  -1  -2   9      360.84      439.02     30.64 o 
   0  -2   9     4893.55     4845.11    116.58 o 
   1  -2   9      331.33      393.43     46.36 o 
   2  -2   9      779.51      754.36     49.97 o 
   3  -2   9       20.10       36.73     26.00 o 
   4  -2   9      990.19     1088.53     60.64 o 
   5  -2   9       47.22       27.67     43.47 o 
   6  -2   9      101.03       93.52     34.51 o 
   7  -2   9       25.90       47.72     34.71 o 
   8  -2   9      738.90      608.38     80.06 o 
 -15  -1   9      341.13      377.44     56.94 o 
 -14  -1   9      421.13      444.74     54.86 o 
 -13  -1   9      249.44      223.19     44.14 o 
 -12  -1   9      258.28      248.95     49.62 o 
 -11  -1   9      387.22      435.02     39.64 o 
 -10  -1   9      119.25      140.35     32.21 o 
  -9  -1   9     4434.44     4425.86    115.77 o 
  -8  -1   9      216.78      244.13     32.07 o 
  -7  -1   9     1638.67     1596.35     59.71 o 
  -6  -1   9      407.18      389.23     28.20 o 
  -5  -1   9     1846.61     1788.20     51.82 o 
  -4  -1   9     1630.38     1667.80     48.33 o 
  -3  -1   9      432.09      489.09     30.24 o 
  -2  -1   9     6494.02     6498.68    101.77 o 
  -1  -1   9      124.20      161.23     20.40 o 
   0  -1   9     5353.70     5217.25    117.68 o 
   1  -1   9      872.31      845.16     48.52 o 
   2  -1   9      236.16      251.10     33.51 o 
   3  -1   9     2621.65     2459.29     86.05 o 
   4  -1   9      599.46      690.42     66.14 o 
   5  -1   9      434.07      506.25     49.80 o 
   6  -1   9      448.77      446.11     55.52 o 
   7  -1   9     1111.55     1051.09     77.34 o 
   8  -1   9       27.32       27.46     45.19 o 
 -15   0   9      641.14      690.12     64.99 o 
 -14   0   9       44.15      -17.48     32.42 o 
 -13   0   9      532.08      433.35     50.87 o 
 -12   0   9      993.85      963.84     62.84 o 
 -11   0   9       40.00       34.85     34.05 o 
 -10   0   9     1561.58     1669.80     69.67 o 
  -9   0   9      381.34      387.74     39.57 o 
  -8   0   9     1126.54     1186.55     54.68 o 
  -7   0   9     1580.96     1661.12     60.88 o 
  -6   0   9      162.17      156.70     21.29 o 
  -5   0   9     2097.75     2133.18     53.62 o 
  -4   0   9     2383.39     2258.53     55.26 o 
  -3   0   9     1733.22     1750.89     48.74 o 
  -2   0   9      113.02       97.09     18.68 o 
  -1   0   9     1137.18     1223.79     41.88 o 
   0   0   9     1290.58     1288.10     43.08 o 
   1   0   9    15261.06    14970.67    226.66 o 
   2   0   9       71.92       75.47     26.58 o 
   3   0   9      113.22       52.83     27.77 o 
   4   0   9       51.07      117.12     31.98 o 
   5   0   9        6.00      -27.32     32.31 o 
   6   0   9     1872.59     1941.88     89.34 o 
   7   0   9      575.97      552.82     55.89 o 
   8   0   9      143.63       92.52     40.84 o 
 -15   1   9      342.39      412.99     54.82 o 
 -14   1   9      415.66      483.04     55.89 o 
 -13   1   9      262.84      255.02     44.15 o 
 -12   1   9      248.01      250.47     67.42 o 
 -11   1   9      407.73      415.16     57.23 o 
 -10   1   9      115.21       48.54     28.10 o 
  -9   1   9     4524.89     4408.64    126.51 o 
  -8   1   9      199.66      197.90     29.60 o 
  -7   1   9     1738.30     1702.79     59.57 o 
  -6   1   9      370.46      433.24     28.47 o 
  -5   1   9     1833.98     1817.18     48.88 o 
  -4   1   9     1631.52     1569.56     46.10 o 
  -3   1   9      428.73      465.57     29.02 o 
  -2   1   9     6567.38     6621.96    100.67 o 
  -1   1   9      114.92      159.50     20.87 o 
   0   1   9     5117.22     5066.97    107.08 o 
   1   1   9      913.71      921.39     62.74 o 
   2   1   9      220.30      229.15     33.01 o 
   3   1   9     2689.48     2487.48     82.99 o 
   4   1   9      646.46      669.98     53.02 o 
   5   1   9      435.01      452.65     47.60 o 
   6   1   9      441.50      398.63     57.66 o 
   7   1   9     1113.38     1172.38     72.55 o 
   8   1   9       23.96        7.58     31.01 o 
 -15   2   9       97.85       90.10     44.36 o 
 -14   2   9       59.27       41.88     37.28 o 
 -13   2   9       86.88      112.65     38.40 o 
 -12   2   9      100.70      139.35     54.63 o 
 -11   2   9      108.72       96.69     44.33 o 
 -10   2   9      268.41      312.07     49.57 o 
  -9   2   9      441.70      562.40    108.14 o 
  -8   2   9      993.76      972.87     50.25 o 
  -7   2   9     1283.17     1302.11     54.72 o 
  -6   2   9     1062.02      989.35     38.05 o 
  -5   2   9     1924.68     1878.27     49.90 o 
  -4   2   9      967.36      923.77     42.94 o 
  -3   2   9      895.63      957.15     36.64 o 
  -2   2   9        8.78        7.79     14.48 o 
  -1   2   9      312.58      379.81     28.48 o 
   0   2   9     4955.26     4965.02    137.81 o 
   1   2   9      366.55      351.82     35.59 o 
   2   2   9      792.32      875.23     70.09 o 
   3   2   9       27.51       14.99     24.72 o 
   4   2   9      968.05     1000.62     61.33 o 
   5   2   9       42.66       47.01     31.83 o 
   6   2   9       90.25       54.87     33.00 o 
   7   2   9       27.34      -13.27     26.32 o 
   8   2   9      738.96      675.79     55.94 o 
 -14   3   9      692.87      824.07     67.65 o 
 -13   3   9       59.38       52.31     46.49 o 
 -12   3   9      446.17      536.14     64.13 o 
 -11   3   9     2949.78     3115.16    121.90 o 
 -10   3   9      144.16      134.34     42.38 o 
  -9   3   9      505.82      407.33     69.57 o 
  -8   3   9      172.99      154.42     28.87 o 
  -7   3   9      667.98      589.28     57.11 o 
  -6   3   9      884.16      831.46    127.86 o 
  -5   3   9      598.94      607.39     52.44 o 
  -4   3   9     3365.57     3255.69     83.63 o 
  -3   3   9      519.65      446.97     59.95 o 
  -2   3   9     1270.14     1230.44     52.41 o 
  -1   3   9      312.05      299.14     31.93 o 
   0   3   9     1433.66     1385.62     53.84 o 
   1   3   9      683.19      643.23     43.27 o 
   2   3   9     5374.25     5278.79    158.38 o 
   3   3   9      533.78      455.48     42.99 o 
   4   3   9      185.95      224.07     37.12 o 
   5   3   9     3106.71     3126.13    102.89 o 
   6   3   9      458.93      490.61     51.13 o 
   7   3   9      457.52      489.98     56.37 o 
   8   3   9        6.07        1.99     35.98 o 
 -14   4   9      387.89      475.61     78.21 o 
 -13   4   9      618.55      554.01     70.40 o 
 -12   4   9      195.02      311.20     79.70 o 
 -11   4   9       20.42       61.11     47.49 o 
 -10   4   9     1130.24     1236.09    116.23 o 
  -9   4   9      841.72      815.62     67.29 o 
  -8   4   9     2997.17     2868.48    108.88 o 
  -7   4   9     1058.17     1126.80     69.70 o 
  -6   4   9     1618.17     1621.15    116.23 o 
  -5   4   9      478.01      503.58     43.42 o 
  -4   4   9     1101.13     1104.56     52.50 o 
  -3   4   9     2627.31     2718.83     77.44 o 
  -2   4   9      633.17      592.67     41.96 o
[truncated: 154,802 more chars]
